# Supplementary material for: In-Depth Duodenal Transcriptome Survey in Chickens with Divergent Feed Efficiency Using RNA-Seq
Source: PLoS One. 2015 Sep 29;10(9):e0136765. doi: 10.1371/journal.pone.0136765 (PMC4721924; doi:10.1371/journal.pone.0136765)
Supplement: S4 Table — (XLSX) [file pone.0136765.s004.xlsx]

## Sheet: Sheet1
S4 Table. Detailed Blast2GO information for putative coding transcripts
Gene Position	Seq. Name	Seq. Description	Seq. Length	#Hits	min. eValue	mean Similarity	#GOs	GOs	Enzyme Codes	InterProScan
1:1160997-1168304	TCONS_00003257	urocortin-3	4358	20	9.06083e-67	0.869	5	C:extracellular space; F:molecular_function; P:response to stress; P:signal transduction; P:biological_process	-	NON_CYTOPLASMIC_DOMAIN (PHOBIUS); CYTOPLASMIC_DOMAIN (PHOBIUS); NON_CYTOPLASMIC_DOMAIN (PHOBIUS); TRANSMEMBRANE (PHOBIUS); CYTOPLASMIC_DOMAIN (PHOBIUS); TRANSMEMBRANE (PHOBIUS); TRANSMEMBRANE (PHOBIUS); TMhelix (TMHMM); TMhelix (TMHMM)
1:26593200-26596856	TCONS_00000354	transmembrane protein partial	2852	20	2.28494e-13	0.972	0	-		no IPS match
1:32560714-32568918	TCONS_00000415	polymerase polyprotein	8111	20	0	0.9875	16	C:cellular_component; P:symbiosis, encompassing mutualism through parasitism; P:locomotion; P:cellular nitrogen compound metabolic process; F:RNA binding; P:DNA metabolic process; F:ion binding; P:biosynthetic process; F:nucleotidyltransferase activity; F:DNA binding; P:biological_process; F:peptidase activity; F:nuclease activity; F:structural molecule activity; C:protein complex; C:intracellular	EC:3.4.23; EC:2.7.7.49; EC:2.7.7.7; EC:3.1.26.4	IPR001878 (SMART); IPR001878 (G3DSA:4.10.60.GENE3D); IPR004028 (PFAM); IPR001878 (PFAM); IPR008916 (G3DSA:1.10.1200.GENE3D); IPR012344 (G3DSA:1.10.150.GENE3D); IPR000721 (PFAM); IPR018061 (PFAM); IPR021109 (G3DSA:2.40.70.GENE3D); IPR008919 (G3DSA:1.10.375.GENE3D); IPR001969 (PROSITE_PATTERNS); IPR001878 (PROSITE_PROFILES); IPR001995 (PROSITE_PROFILES); IPR021109 (SUPERFAMILY); IPR008919 (SUPERFAM…
1:32560714-32568918	TCONS_00000417	gag protein	5375	20	0	0.9205	7	F:molecular_function; F:ion binding; C:cellular_component; P:symbiosis, encompassing mutualism through parasitism; F:structural molecule activity; F:peptidase activity; P:biological_process	EC:3.4.23	IPR001878 (SMART); G3DSA:1.10.287.210 (GENE3D); IPR005166 (PFAM); IPR008919 (G3DSA:1.10.375.GENE3D); IPR001878 (G3DSA:4.10.60.GENE3D); IPR021109 (G3DSA:2.40.70.GENE3D); IPR001878 (PFAM); IPR018061 (PFAM); IPR012344 (G3DSA:1.10.150.GENE3D); IPR008916 (G3DSA:1.10.1200.GENE3D); IPR004028 (PFAM); IPR018154 (PFAM); IPR000721 (PFAM); IPR001969 (PROSITE_PATTERNS); CYTOPLASMIC_DOMAIN (PHOBIUS); TRANSMEMB…
1:47778213-47784705	TCONS_00003767	transmembrane protein 140	3228	20	1.23206e-108	0.7925	0	-		IPR028038 (PFAM); PTHR16103 (PANTHER); PTHR16103:SF0 (PANTHER); NON_CYTOPLASMIC_DOMAIN (PHOBIUS); CYTOPLASMIC_DOMAIN (PHOBIUS); TRANSMEMBRANE (PHOBIUS); CYTOPLASMIC_DOMAIN (PHOBIUS); CYTOPLASMIC_DOMAIN (PHOBIUS); TRANSMEMBRANE (PHOBIUS); NON_CYTOPLASMIC_DOMAIN (PHOBIUS); TRANSMEMBRANE (PHOBIUS); TRANSMEMBRANE (PHOBIUS); TMhelix (TMHMM); TMhelix (TMHMM); TMhelix (TMHMM); TMhelix (TMHMM)
1:56768697-56784897	TCONS_00004054	poly	2243	20	0	0.834	1	F:transferase activity, transferring glycosyl groups	EC:2.4.2.30	Coil (COILS)
1:77764194-77779326	TCONS_00001422	---NA---	4483	0			0	-		no IPS match
1:87189164-87199368	TCONS_00001626	tpa: mcg127784-like	1669	11	7.60551e-76	0.7655	0	-		NON_CYTOPLASMIC_DOMAIN (PHOBIUS); SIGNAL_PEPTIDE_C_REGION (PHOBIUS); SIGNAL_PEPTIDE_N_REGION (PHOBIUS); SIGNAL_PEPTIDE_H_REGION (PHOBIUS); SIGNAL_PEPTIDE (PHOBIUS); SignalP-TM (SIGNALP_GRAM_POSITIVE); SignalP-noTM (SIGNALP_EUK); TMhelix (TMHMM)
1:105166296-105174032	TCONS_00001898	hypothetical protein AS27_09551, partial	5498	20	2.43094e-30	0.772	0	-		no IPS match
1:106374505-106378522	TCONS_00004880	phosphatidylinositol n-acetylglucosaminyltransferase subunit p	1154	20	1.06524e-69	0.9875	0	-		IPR016542 (PIRSF); IPR013717 (PFAM); PTHR21726 (PANTHER); CYTOPLASMIC_DOMAIN (PHOBIUS); TRANSMEMBRANE (PHOBIUS); NON_CYTOPLASMIC_DOMAIN (PHOBIUS); TRANSMEMBRANE (PHOBIUS); CYTOPLASMIC_DOMAIN (PHOBIUS); TMhelix (TMHMM); TMhelix (TMHMM)
1:123446925-123450967	TCONS_00005158	skin secretory protein xp2-like	1796	20	7.92873e-52	0.9585	0	-		no IPS match
1:123446925-123450967	TCONS_00005159	skin secretory protein xp2-like	1504	20	1.60787e-52	0.9585	0	-		no IPS match
1:124398027-124412390	TCONS_00005166	claudin- partial	6539	20	3.0537e-132	0.928	2	F:structural molecule activity; C:cellular_component	-	IPR006187 (PRINTS); IPR004031 (PFAM); PTHR12002:SF4 (PANTHER); IPR006187 (PANTHER); NON_CYTOPLASMIC_DOMAIN (PHOBIUS); CYTOPLASMIC_DOMAIN (PHOBIUS); TRANSMEMBRANE (PHOBIUS); TRANSMEMBRANE (PHOBIUS); CYTOPLASMIC_DOMAIN (PHOBIUS); NON_CYTOPLASMIC_DOMAIN (PHOBIUS); TRANSMEMBRANE (PHOBIUS); TRANSMEMBRANE (PHOBIUS); TRANSMEMBRANE (PHOBIUS); NON_CYTOPLASMIC_DOMAIN (PHOBIUS); CYTOPLASMIC_DOMAIN (PHOBIUS)…
1:177814623-177857903	TCONS_00005762	ribosomal protein mitochondrial	7700	20	4.49177e-60	0.906	5	C:ribosome; C:mitochondrion; F:structural constituent of ribosome; P:translation; P:ribosome biogenesis	-	no IPS match
1:178404299-178531275	TCONS_00005784	poly	3973	20	0	0.8465	10	C:cytoplasm; P:cellular protein modification process; P:biosynthetic process; P:carbohydrate metabolic process; P:response to stress; F:transferase activity, transferring glycosyl groups; P:cell death; F:enzyme binding; C:cytoskeleton; C:protein complex	EC:2.4.2.30	IPR013694 (SMART); IPR002035 (SMART); IPR001357 (SMART); IPR001357 (PFAM); IPR012317 (G3DSA:3.90.228.GENE3D); PF13768 (PFAM); IPR012317 (PFAM); IPR001357 (G3DSA:3.40.50.GENE3D); IPR004102 (G3DSA:1.20.142.GENE3D); IPR002035 (G3DSA:3.40.50.GENE3D); IPR013694 (PFAM); PTHR10338:SF7 (PANTHER); PTHR10338 (PANTHER); IPR004102 (PROSITE_PROFILES); IPR002035 (PROSITE_PROFILES); IPR012317 (PROSITE_PROFILES)…
10:3643080-3666028	TCONS_00007126	40s ribosomal protein s27-like	1201	20	4.8937e-41	0.987	16	F:molecular_function; F:enzyme regulator activity; P:protein maturation; P:cell death; F:ion binding; P:response to stress; P:cell cycle; F:structural constituent of ribosome; P:signal transduction; C:nucleus; C:ribosome; C:cytosol; P:DNA metabolic process; C:protein complex; P:ribosome biogenesis; P:translation	-	no IPS match
10:7515842-7523244	TCONS_00007216	probable ribosome biogenesis protein rlp24-like	655	20	6.36983e-102	0.9705	2	C:nucleus; P:ribosome biogenesis	-	IPR011017 (SMART); IPR000988 (PFAM); IPR023441 (G3DSA:2.30.170.GENE3D); IPR000988 (PANTHER); IPR024546 (PTHR10792:PANTHER); IPR023442 (PROSITE_PATTERNS); SSF57716 (SUPERFAMILY)
10:18557666-18560783	TCONS_00007514	ski family transcriptional corepressor 1	1674	20	1.42753e-114	0.7995	7	P:cellular nitrogen compound metabolic process; P:biosynthetic process; P:signal transduction; C:cell; F:molecular_function; C:cytoplasm; C:nucleus	-	no IPS match
12:1835204-1838274	TCONS_00009471	---NA---	927	0			0	-		no IPS match
12:2278993-2288801	TCONS_00009950	interferon-induced guanylate-binding protein 1-like	2171	20	0	0.7145	2	F:GTPase activity; F:ion binding	-	Coil (COILS); Coil (COILS); Coil (COILS); IPR003191 (PFAM); G3DSA:1.20.1000.10 (GENE3D); IPR027417 (G3DSA:3.40.50.GENE3D); IPR015894 (PFAM); PTHR10751:SF35 (PANTHER); PTHR10751 (PANTHER); IPR030386 (PROSITE_PROFILES); IPR027417 (SUPERFAMILY); IPR003191 (SUPERFAMILY)
12:2438051-2439726	TCONS_00009978	nicolin-1	390	20	1.27026e-49	0.904	0	-		no IPS match
13:382303-383763	TCONS_00010961	wd repeat-containing protein 55	1073	20	9.43167e-175	0.94	2	C:nucleus; F:molecular_function	-	IPR001680 (SMART); IPR015943 (G3DSA:2.130.10.GENE3D); IPR001680 (PFAM); PTHR22840 (PANTHER); IPR019775 (PROSITE_PATTERNS); IPR017986 (PROSITE_PROFILES); IPR001680 (PROSITE_PROFILES); IPR017986 (SUPERFAMILY)
13:8609082-8615216	TCONS_00011135	hypothetical protein Z169_11431, partial	4062	3	0.000257194	0.7167	0	-		NON_CYTOPLASMIC_DOMAIN (PHOBIUS); NON_CYTOPLASMIC_DOMAIN (PHOBIUS); CYTOPLASMIC_DOMAIN (PHOBIUS); TRANSMEMBRANE (PHOBIUS); TRANSMEMBRANE (PHOBIUS)
13:9815123-9819385	TCONS_00011195	pancreatic secretory trypsin inhibitor	446	20	6.17393e-34	0.89	3	P:protein maturation; C:extracellular region; F:enzyme regulator activity	-	no IPS match
13:17708473-17720841	TCONS_00010949	solute carrier family facilitated glucose transporter member partial	7486	20	1.13309e-73	0.6045	0	-		no IPS match
15:543924-559701	TCONS_00012797	protein yippee-like 1	5834	20	1.21815e-77	0.9665	4	P:signal transduction; P:anatomical structure development; P:neurological system process; C:nucleus	-	IPR004910 (PFAM); PTHR13847:SF151 (PANTHER); PTHR13847 (PANTHER)
15:543924-559701	TCONS_00012798	protein yippee-like 1	5618	20	1.08934e-77	0.9705	4	P:signal transduction; P:anatomical structure development; P:neurological system process; C:nucleus	-	IPR004910 (PFAM); PTHR13847 (PANTHER); PTHR13847:SF151 (PANTHER)
15:4505226-4507112	TCONS_00012858	polyubiquitin-b isoform x1	1249	20	1.52702e-150	0.997	5	C:cytoplasm; F:enzyme binding; P:homeostatic process; P:catabolic process; C:nucleus	-	IPR019956 (PRINTS); IPR000626 (SMART); G3DSA:3.10.20.90 (GENE3D); IPR000626 (PFAM); IPR019954 (PROSITE_PATTERNS); IPR000626 (PROSITE_PROFILES); IPR029071 (SUPERFAMILY)
15:6601914-6602763	TCONS_00012983	d-amino-acid oxidase	338	20	1.26896e-39	0.95	11	P:cellular amino acid metabolic process; P:catabolic process; C:cytosol; F:oxidoreductase activity; P:biological_process; C:peroxisome; C:mitochondrion; F:molecular_function; F:ion binding; P:biosynthetic process; P:signal transduction	EC:1.4.3.3	IPR016040 (G3DSA:3.40.50.GENE3D); PTHR11530:SF5 (PANTHER); IPR023209 (PANTHER)
17:989304-991027	TCONS_00014097	cysteine-rich tail protein 1	1332	20	2.47504e-72	0.833	0	-		no IPS match
17:2449696-2454763	TCONS_00014733	at-hook-containing transcription factor	2519	20	3.08602e-103	0.616	0	-		Coil (COILS); Coil (COILS); PTHR21510:SF12 (PANTHER); PTHR21510 (PANTHER)
17:4992695-4995004	TCONS_00014796	dna repair protein partial	1014	20	8.19551e-48	0.9685	4	P:response to stress; P:DNA metabolic process; C:nuclear chromosome; C:protein complex	-	no IPS match
18:9136224-9175280	TCONS_00015733	---NA---	3033	0			0	-		no IPS match
18:10786056-10801219	TCONS_00015899	nadph:adrenodoxin mitochondrial	2854	20	0	0.9435	3	C:mitochondrion; F:oxidoreductase activity; P:biological_process	-	PR00419 (PRINTS); IPR021163 (PIRSF); IPR016040 (G3DSA:3.40.50.GENE3D); G3DSA:3.50.50.60 (GENE3D); PTHR11938 (PANTHER); SSF51905 (SUPERFAMILY); SSF51905 (SUPERFAMILY)
19:6716441-6772438	TCONS_00016714	transmembrane protein 211	3375	20	7.54824e-57	0.95	0	-		IPR019372 (PFAM); PTHR12489:SF19 (PANTHER); PTHR12489 (PANTHER); TRANSMEMBRANE (PHOBIUS); TRANSMEMBRANE (PHOBIUS); NON_CYTOPLASMIC_DOMAIN (PHOBIUS); CYTOPLASMIC_DOMAIN (PHOBIUS); TRANSMEMBRANE (PHOBIUS); NON_CYTOPLASMIC_DOMAIN (PHOBIUS); CYTOPLASMIC_DOMAIN (PHOBIUS); TMhelix (TMHMM); TMhelix (TMHMM); TMhelix (TMHMM)
19:7081279-7097753	TCONS_00016265	dna repair protein rad51 partial	3740	20	0	0.961	15	P:reproduction; P:chromosome segregation; P:chromosome organization; P:cell division; P:cell cycle; P:response to stress; P:DNA metabolic process; C:mitochondrion; F:nuclease activity; F:DNA binding; F:ion binding; C:cytoplasm; F:ATPase activity; C:nucleus; P:nucleobase-containing compound catabolic process	EC:3.1.22.4	IPR027417 (G3DSA:3.40.50.GENE3D); IPR013632 (PFAM); PTHR22942 (PANTHER); PTHR22942:SF14 (PANTHER); IPR020588 (PROSITE_PROFILES); IPR027417 (SUPERFAMILY)
2:306228-307916	TCONS_00018727	atp-binding cassette sub-family b member mitochondrial	596	20	1.90435e-136	0.904	5	F:ion binding; F:ATPase activity; F:transmembrane transporter activity; P:transmembrane transport; C:cellular_component	-	G3DSA:1.20.1560.10 (GENE3D); IPR003439 (PFAM); IPR027417 (G3DSA:3.40.50.GENE3D); PTHR24221 (PANTHER); PTHR24221:SF167 (PANTHER); IPR011527 (PROSITE_PROFILES); SignalP-noTM (SIGNALP_EUK); IPR027417 (SUPERFAMILY); IPR011527 (SUPERFAMILY)
2:967466-969301	TCONS_00016954	gtpase imap family member 7-like	1276	20	0	0.736	1	F:ion binding	-	no IPS match
2:15314396-15316869	TCONS_00017168	sjoegren syndrome nuclear autoantigen 1 homolog	1373	20	1.80091e-66	0.9945	5	F:molecular_function; P:signal transduction; P:membrane organization; C:microtubule organizing center; P:cytoskeleton-dependent intracellular transport	-	no IPS match
2:15759736-15774093	TCONS_00018999	lovastatin diketide synthase -like	7023	20	0	0.91	2	P:biological_process; F:molecular_function	-	IPR020841 (SMART); IPR020801 (SMART); IPR013968 (SMART); IPR011032 (G3DSA:3.90.180.GENE3D); IPR014031 (PFAM); IPR001227 (G3DSA:3.40.366.GENE3D); IPR013968 (PFAM); IPR016038 (G3DSA:3.40.47.GENE3D); IPR014043 (PFAM); IPR016040 (G3DSA:3.40.50.GENE3D); IPR016038 (G3DSA:3.40.47.GENE3D); IPR014030 (PFAM); PF14765 (PFAM); IPR009081 (G3DSA:1.10.1200.GENE3D); IPR009081 (PFAM); PTHR11712 (PANTHER); PTHR117…
2:26703958-26722212	TCONS_00017331	transmembrane protein 106b	6212	20	2.05537e-167	0.981	0	-		IPR009790 (PFAM); TRANSMEMBRANE (PHOBIUS); NON_CYTOPLASMIC_DOMAIN (PHOBIUS); CYTOPLASMIC_DOMAIN (PHOBIUS); SSF117070 (SUPERFAMILY); TMhelix (TMHMM)
2:66351627-66356812	TCONS_00019831	proteasome assembly chaperone 4	573	20	3.4357e-78	0.8785	0	-		no IPS match
2:102625450-102678943	TCONS_00020306	transmembrane protein 241	1625	20	0	0.962	0	-		no IPS match
20:5714052-5730462	TCONS_00022137	camp-dependent protein kinase inhibitor gamma	1640	20	1.5467e-33	0.8885	9	F:enzyme regulator activity; P:cellular protein modification process; P:cellular nitrogen compound metabolic process; P:biosynthetic process; F:kinase activity; P:protein targeting; P:nucleocytoplasmic transport; C:intracellular; C:protein complex	-	NON_CYTOPLASMIC_DOMAIN (PHOBIUS); CYTOPLASMIC_DOMAIN (PHOBIUS); TRANSMEMBRANE (PHOBIUS)
20:5780449-5795875	TCONS_00021630	hypothetical protein N330_11983, partial	5521	11	5.4434e-13	0.8191	0	-		no IPS match
20:5780449-5795875	TCONS_00021632	hypothetical protein N330_11983, partial	4129	11	3.76144e-13	0.8191	0	-		no IPS match
22:7545-12579	TCONS_00023485	serine arginine repetitive matrix protein 1-like isoform x10	3708	20	1.83284e-32	0.735	0	-		no IPS match
24:5483690-5497284	TCONS_00024512	centromere kinetochore protein zw10 homolog	4157	20	0	0.9565	13	C:cytoskeleton; P:chromosome segregation; P:chromosome organization; P:mitosis; P:protein complex assembly; P:biological_process; C:chromosome; C:protein complex; P:vesicle-mediated transport; P:cell cycle; P:cytoskeleton organization; C:endoplasmic reticulum; C:nucleus	-	Coil (COILS); Coil (COILS); IPR009361 (PFAM); PTHR12205 (PANTHER); PTHR12205:SF0 (PANTHER)
25:349950-355989	TCONS_00024893	slam family member 8-like	1058	20	0	0.5675	0	-		no IPS match
25:1266591-1267851	TCONS_00025185	pre-b-cell leukemia transcription factor-interacting protein 1	1160	20	3.27822e-180	0.6515	4	C:cytoplasm; P:negative regulation of transcription, DNA-dependent; C:microtubule; C:nucleus		Coil (COILS)
26:1023970-1057653	TCONS_00025398	dna damage-regulated autophagy modulator protein 2	2347	20	2.77676e-177	0.9625	3	P:cell death; C:lysosome; C:Golgi apparatus	-	CYTOPLASMIC_DOMAIN (PHOBIUS); TRANSMEMBRANE (PHOBIUS); NON_CYTOPLASMIC_DOMAIN (PHOBIUS)
27:125591-186587	TCONS_00026388	t cell receptor partial	899	20	1.95142e-99	0.9735	0	-		IPR013783 (G3DSA:2.60.40.GENE3D); PTHR19433 (PANTHER); PTHR19433:SF51 (PANTHER); CYTOPLASMIC_DOMAIN (PHOBIUS); NON_CYTOPLASMIC_DOMAIN (PHOBIUS); TRANSMEMBRANE (PHOBIUS); TMhelix (TMHMM)
27:4240231-4241248	TCONS_00026292	receptor tyrosine-protein kinase erbb-2	467	20	6.49719e-87	0.8625	28	P:signal transduction; P:cellular nitrogen compound metabolic process; P:biosynthetic process; P:small molecule metabolic process; P:nucleobase-containing compound catabolic process; F:molecular_function; P:cell morphogenesis; P:cell differentiation; P:locomotion; P:translation; P:anatomical structure development; P:anatomical structure formation involved in morphogenesis; P:cellular protein modi…	-	IPR000494 (PFAM); IPR000494 (G3DSA:3.80.20.GENE3D); PTHR24416 (PANTHER); PTHR24416:SF137 (PANTHER); SSF52058 (SUPERFAMILY)
27:4371588-4379767	TCONS_00026316	protein partial	2319	20	0	0.9295	0	-		no IPS match
27:4371588-4379767	TCONS_00026318	protein partial	2316	20	0	0.931	0	-		no IPS match
28:1064123-1067446	TCONS_00026777	gram domain-containing protein 3-like isoform x1	1341	20	0	0.726	0	-		IPR004182 (SMART); IPR004182 (PFAM); PTHR23319:SF6 (PANTHER); PTHR23319 (PANTHER); TRANSMEMBRANE (PHOBIUS); NON_CYTOPLASMIC_DOMAIN (PHOBIUS); CYTOPLASMIC_DOMAIN (PHOBIUS); TMhelix (TMHMM)
28:2915919-2949445	TCONS_00026917	serine threonine-protein kinase stk11	2355	20	0	0.9815	22	F:molecular_function; P:signal transduction; P:biological_process; C:cellular_component; P:response to stress; F:enzyme regulator activity; P:cell death; P:anatomical structure development; P:cell morphogenesis; P:cell differentiation; C:cytosol; P:cellular protein modification process; P:cell cycle; F:kinase activity; P:reproduction; P:growth; F:ion binding; P:cell proliferation; C:nucleus; P:ho…	EC:2.7.11	IPR002290 (SMART); G3DSA:3.30.200.20 (GENE3D); IPR000719 (PFAM); G3DSA:1.10.510.10 (GENE3D); PTHR24347:SF1 (PANTHER); IPR020636 (PANTHER); IPR017441 (PROSITE_PATTERNS); IPR008271 (PROSITE_PATTERNS); IPR000719 (PROSITE_PROFILES); IPR011009 (SUPERFAMILY)
28:3621745-3627910	TCONS_00027326	kelch-like protein 26	3412	20	0	0.989	1	F:molecular_function	-	IPR006652 (SMART); IPR017096 (PIRSF); IPR000210 (SMART); IPR011705 (SMART); G3DSA:3.30.710.10 (GENE3D); PF13964 (PFAM); IPR015916 (G3DSA:2.130.10.GENE3D); IPR013069 (PFAM); IPR011705 (PFAM); IPR006652 (PFAM); PTHR24412 (PANTHER); PTHR24412:SF56 (PANTHER); IPR000210 (PROSITE_PROFILES); SSF117281 (SUPERFAMILY); IPR011333 (SUPERFAMILY)
28:3654638-3656382	TCONS_00027330	upf0459 protein c19orf50 like protein	903	20	1.13192e-69	0.8865	0	-		no IPS match
28:4047166-4055681	TCONS_00027047	small integral membrane protein 7	1012	20	5.48962e-35	0.975	1	C:cellular_component	-	no IPS match
3:2610241-2619441	TCONS_00027476	---NA---	1806	0			0	-		SignalP-noTM (SIGNALP_EUK)
3:3063903-3073337	TCONS_00027495	bcl-2-like protein 11	3887	20	1.62068e-23	0.955	0	-		no IPS match
3:22396163-22401425	TCONS_00029585	tubulin-specific chaperone partial	5085	20	9.39986e-51	0.79	1	P:protein folding	-	IPR012945 (PFAM); IPR027684 (PANTHER); IPR017901 (PROSITE_PROFILES)
3:27057952-27113206	TCONS_00027946	PREDICTED: uncharacterized protein LOC103902655 isoform X2	4863	20	4.02573e-145	0.923	0	-		Coil (COILS)
3:27057952-27113206	TCONS_00027947	PREDICTED: uncharacterized protein LOC104021497	4917	20	1.9626e-150	0.957	0	-		Coil (COILS)
3:56980125-57090212	TCONS_00030161	small leucine-rich protein 1	3157	20	1.03995e-34	0.687	0	-		no IPS match
4:8679743-8692734	TCONS_00033254	PREDICTED: uncharacterized protein LOC422270 isoform X4	5754	20	3.25693e-146	0.7825	0	-		no IPS match
4:10970425-10975473	TCONS_00033304	trimethyllysine mitochondrial-like	1720	20	6.57431e-149	0.7415	9	P:biological_process; F:oxidoreductase activity; C:mitochondrion; P:small molecule metabolic process; P:cellular nitrogen compound metabolic process; P:biosynthetic process; F:ion binding; P:cellular amino acid metabolic process; P:catabolic process	EC:1.13.11; EC:1.14.11.8	IPR013783 (G3DSA:2.60.40.GENE3D); IPR013106 (PFAM); PTHR19955 (PANTHER); PTHR19955:SF54 (PANTHER); TRANSMEMBRANE (PHOBIUS); TRANSMEMBRANE (PHOBIUS); NON_CYTOPLASMIC_DOMAIN (PHOBIUS); CYTOPLASMIC_DOMAIN (PHOBIUS); CYTOPLASMIC_DOMAIN (PHOBIUS); SignalP-TM (SIGNALP_GRAM_POSITIVE); SSF48726 (SUPERFAMILY); TMhelix (TMHMM); TMhelix (TMHMM)
4:54138871-54140142	TCONS_00032433	---NA---	836	0			0	-		no IPS match
4:56823215-56838395	TCONS_00034047	PREDICTED: uncharacterized protein C4orf32 homolog isoform X1	4806	20	5.30092e-43	0.9515	0	-		IPR027953 (PFAM); TRANSMEMBRANE (PHOBIUS); CYTOPLASMIC_DOMAIN (PHOBIUS); NON_CYTOPLASMIC_DOMAIN (PHOBIUS); TMhelix (TMHMM)
4:76459607-76481206	TCONS_00034402	---NA---	8253	0			0	-		no IPS match
4:79320858-79329841	TCONS_00032786	epididymis-specific alpha-mannosidase	3065	20	8.9178e-152	0.7945	1	F:molecular_function	-	IPR003599 (SMART); IPR013783 (G3DSA:2.60.40.GENE3D); IPR013106 (PFAM); SIGNAL_PEPTIDE_C_REGION (PHOBIUS); SIGNAL_PEPTIDE (PHOBIUS); SIGNAL_PEPTIDE_N_REGION (PHOBIUS); NON_CYTOPLASMIC_DOMAIN (PHOBIUS); CYTOPLASMIC_DOMAIN (PHOBIUS); TRANSMEMBRANE (PHOBIUS); SIGNAL_PEPTIDE_H_REGION (PHOBIUS); IPR007110 (PROSITE_PROFILES); SignalP-TM (SIGNALP_GRAM_POSITIVE); SignalP-noTM (SIGNALP_EUK); SignalP-noTM (…
5:9007261-9010016	TCONS_00035268	achaete-scute homolog 3	1815	20	6.63554e-102	0.865	2	F:molecular_function; F:DNA binding	-	IPR011598 (SMART); IPR011598 (PFAM); IPR011598 (G3DSA:4.10.280.GENE3D); IPR015660 (PANTHER); PTHR13935:SF44 (PANTHER); IPR011598 (PROSITE_PROFILES); IPR011598 (SUPERFAMILY)
5:27579582-27595560	TCONS_00035719	serine arginine-rich splicing factor partial	2100	20	7.25798e-93	0.9665	1	F:molecular_function	-	IPR000504 (SMART); IPR012677 (G3DSA:3.30.70.GENE3D); IPR000504 (PFAM); PTHR10548:SF86 (PANTHER); PTHR10548 (PANTHER); IPR000504 (PROSITE_PROFILES); IPR000504 (PROSITE_PROFILES); SSF54928 (SUPERFAMILY)
5:49552969-49560067	TCONS_00036078	---NA---	6954	0			0	-		no IPS match
5:56161962-56172861	TCONS_00037626	mapk-interacting and spindle-stabilizing isoform x1	3712	1	1.50018e-05	0.86	0	-		no IPS match
6:18154936-18174919	TCONS_00039215	PREDICTED: putative uncharacterized protein C10orf128 homolog	1873	20	3.01125e-60	0.8685	0	-		IPR029395 (PFAM); CYTOPLASMIC_DOMAIN (PHOBIUS); SIGNAL_PEPTIDE_N_REGION (PHOBIUS); NON_CYTOPLASMIC_DOMAIN (PHOBIUS); SIGNAL_PEPTIDE_H_REGION (PHOBIUS); SIGNAL_PEPTIDE_C_REGION (PHOBIUS); TRANSMEMBRANE (PHOBIUS); SIGNAL_PEPTIDE (PHOBIUS); SignalP-TM (SIGNALP_EUK); TMhelix (TMHMM); TMhelix (TMHMM)
6:33828444-33837976	TCONS_00039600	isoform cra_a	4306	6	1.26173e-47	0.6517	0	-		no IPS match
7:11622338-11655865	TCONS_00040040	frizzled-5	3889	20	0	0.9585	22	P:anatomical structure formation involved in morphogenesis; P:cell differentiation; P:developmental maturation; P:anatomical structure development; P:signal transduction; P:cell-cell signaling; P:response to stress; P:cellular protein modification process; P:biological_process; P:cell death; F:enzyme binding; F:signal transducer activity; C:cellular_component; P:embryo development; C:Golgi appara…	-	IPR000539 (PRINTS); IPR020067 (SMART); IPR020067 (G3DSA:1.10.2000.GENE3D); IPR020067 (PFAM); IPR000539 (PFAM); PTHR11309:SF77 (PANTHER); IPR015526 (PANTHER); CYTOPLASMIC_DOMAIN (PHOBIUS); TRANSMEMBRANE (PHOBIUS); CYTOPLASMIC_DOMAIN (PHOBIUS); NON_CYTOPLASMIC_DOMAIN (PHOBIUS); NON_CYTOPLASMIC_DOMAIN (PHOBIUS); TRANSMEMBRANE (PHOBIUS); TRANSMEMBRANE (PHOBIUS); CYTOPLASMIC_DOMAIN (PHOBIUS); TRANSMEM…
7:18101547-18110847	TCONS_00040153	coiled-coil domain-containing protein partial	5421	20	5.99464e-169	0.8155	0	-		Coil (COILS); Coil (COILS); Coil (COILS); PF13868 (PFAM)
7:21752178-21757663	TCONS_00040262	protein cnppd1	2142	20	0	0.8925	4	C:cellular_component; F:enzyme binding; P:cellular protein modification process; P:cell cycle	-	IPR013922 (PFAM); PTHR15615 (PANTHER); PTHR15615:SF0 (PANTHER); CYTOPLASMIC_DOMAIN (PHOBIUS); TRANSMEMBRANE (PHOBIUS); NON_CYTOPLASMIC_DOMAIN (PHOBIUS); TMhelix (TMHMM)
7:22108486-22150317	TCONS_00040308	low quality protein: tensin-like	9205	20	0	0.9065	8	C:cytoplasm; C:cytoskeleton; C:cell; F:cytoskeletal protein binding; C:cellular_component; P:cell junction organization; P:cellular component assembly; P:cell motility	-	IPR003595 (SMART); IPR006020 (SMART); IPR000980 (SMART); IPR013625 (PFAM); G3DSA:2.60.40.1110 (GENE3D); IPR014020 (PFAM); IPR000980 (G3DSA:3.30.505.GENE3D); IPR000980 (PFAM); IPR011993 (G3DSA:2.30.29.GENE3D); IPR029021 (G3DSA:3.90.190.GENE3D); PTHR12305:SF40 (PANTHER); PTHR12305 (PANTHER); IPR029023 (PROSITE_PROFILES); IPR000980 (PROSITE_PROFILES); IPR014020 (PROSITE_PROFILES); IPR029021 (SUPERFA…
7:30714039-30725272	TCONS_00040437	histamine n-methyltransferase-like	2681	20	0	0.941	3	F:methyltransferase activity; P:cellular amino acid metabolic process; P:cellular nitrogen compound metabolic process	EC:2.1.1.8	IPR016673 (PIRSF); IPR029063 (G3DSA:3.40.50.GENE3D); PF13489 (PFAM); PTHR16897 (PANTHER); PTHR16897:SF2 (PANTHER); IPR016673 (PROSITE_PROFILES); IPR029063 (SUPERFAMILY)
8:18544438-18551543	TCONS_00041862	transmembrane protein 125	3659	20	2.32321e-78	0.961	0	-		no IPS match
8:22842568-22845140	TCONS_00042792	---NA---	2461	0			0	-		no IPS match
9:12234843-12267563	TCONS_00043471	xyloside xylosyltransferase partial	1678	20	1.54819e-162	0.9805	0	-		no IPS match
9:14800001-14808720	TCONS_00043550	---NA---	1245	0			0	-		TRANSMEMBRANE (PHOBIUS); TRANSMEMBRANE (PHOBIUS); CYTOPLASMIC_DOMAIN (PHOBIUS); NON_CYTOPLASMIC_DOMAIN (PHOBIUS); TRANSMEMBRANE (PHOBIUS); CYTOPLASMIC_DOMAIN (PHOBIUS); NON_CYTOPLASMIC_DOMAIN (PHOBIUS); TMhelix (TMHMM); TMhelix (TMHMM); TMhelix (TMHMM)
9:15171679-15183591	TCONS_00044282	calpain-10	3088	20	0	0.9565	7	P:biological_process; C:intracellular; P:cytoskeleton organization; P:transport; P:cell death; F:peptidase activity; P:cell-cell signaling	-	SIGNAL_PEPTIDE_H_REGION (PHOBIUS); SIGNAL_PEPTIDE_C_REGION (PHOBIUS); SIGNAL_PEPTIDE_N_REGION (PHOBIUS); NON_CYTOPLASMIC_DOMAIN (PHOBIUS); SIGNAL_PEPTIDE (PHOBIUS); SignalP-noTM (SIGNALP_EUK)
9:22840590-22842688	TCONS_00044479	---NA---	1754	0			0	-		no IPS match
AADN03009718.1:16-390	TCONS_00044705	tripeptidyl-peptidase partial	296	20	1.33314e-36	0.936	9	F:peptidase activity; C:lysosome; C:mitochondrion; P:cellular nitrogen compound metabolic process; P:catabolic process; P:neurological system process; P:biological_process; P:anatomical structure development; P:homeostatic process	EC:3.4.21; EC:3.4.14	no IPS match
AADN03009901.1:1834-8685	TCONS_00044720	low quality protein: rna-directed dna polymerase from mobile element jockey-like	4708	20	3.47242e-95	0.6065	0	-		IPR000477 (PFAM); PTHR19446 (PANTHER); PTHR19446:SF301 (PANTHER)
AADN03010430.1:121-1074	TCONS_00044779	mono	309	20	1.97519e-70	0.915	1	F:transferase activity, transferring glycosyl groups	EC:2.4.2.30	IPR012317 (PFAM); IPR012317 (G3DSA:3.90.228.GENE3D); PTHR21328 (PANTHER); IPR012317 (PROSITE_PROFILES); SSF56399 (SUPERFAMILY)
AADN03010466.1:1-542	TCONS_00044801	matrix metalloproteinase- partial	292	20	1.56929e-58	0.995	5	F:ion binding; P:biological_process; F:peptidase activity; C:cellular_component; C:plasma membrane	EC:3.4.24	IPR021190 (PRINTS); IPR006026 (SMART); IPR024079 (G3DSA:3.40.390.GENE3D); IPR001818 (PFAM); PTHR10201 (PANTHER); IPR028729 (PTHR10201:PANTHER); SSF55486 (SUPERFAMILY)
AADN03010640.1:0-974	TCONS_00044844	sec14-like protein 2	822	20	3.78148e-101	0.936	4	C:intracellular; P:transport; C:cellular_component; F:molecular_function	-	IPR009038 (PFAM); PTHR23324:SF64 (PANTHER); PTHR23324 (PANTHER); IPR009038 (PROSITE_PROFILES); IPR009038 (SUPERFAMILY)
AADN03010946.1:186-666	TCONS_00044953	nadh dehydrogenase	406	20	1.76183e-69	0.9795	0	-		no IPS match
AADN03010961.1:299-5481	TCONS_00044957	rho guanine nucleotide exchange factor partial	1279	20	0	0.9105	5	F:molecular_function; C:cytoplasm; P:signal transduction; P:small molecule metabolic process; P:nucleobase-containing compound catabolic process	-	IPR001478 (G3DSA:2.30.42.GENE3D); IPR001478 (PFAM); IPR015212 (PFAM); PTHR22825:SF5 (PANTHER); IPR015721 (PANTHER); IPR001478 (PROSITE_PROFILES); IPR001478 (SUPERFAMILY); IPR016137 (SUPERFAMILY)
AADN03011368.1:56-1325	TCONS_00045058	dnaj homolog subfamily b member 1	1182	20	3.57712e-178	0.9305	2	P:protein folding; F:unfolded protein binding	-	no IPS match
AADN03011498.1:11-1369	TCONS_00045079	protein smaug homolog 2	732	20	5.2426e-124	0.7605	2	P:signal transduction; F:molecular_function	-	IPR001660 (SMART); IPR013761 (G3DSA:1.10.150.GENE3D); IPR015327 (G3DSA:1.25.40.GENE3D); IPR021129 (PFAM); PTHR12515:SF9 (PANTHER); PTHR12515 (PANTHER); IPR013761 (SUPERFAMILY)
AADN03011686.1:205-2346	TCONS_00045104	geranylgeranyl transferase type-2 subunit alpha	466	20	1.68313e-47	0.6305	1	F:molecular_function	-	SignalP-TM (SIGNALP_GRAM_POSITIVE)
AADN03011710.1:776-1989	TCONS_00045105	c-binding partial	581	20	9.20338e-68	0.6495	0	-		IPR025615 (PFAM); G3DSA:2.10.25.10 (GENE3D); IPR002919 (PFAM); PTHR11339 (PANTHER); IPR002919 (SUPERFAMILY)
AADN03011736.1:9-1346	TCONS_00045108	programmed cell death protein 4-like	983	20	6.8239e-135	0.8175	1	F:molecular_function	-	IPR003891 (SMART); IPR003891 (PFAM); IPR016021 (G3DSA:1.25.40.GENE3D); PTHR12626:SF4 (PANTHER); PTHR12626 (PANTHER); TRANSMEMBRANE (PHOBIUS); CYTOPLASMIC_DOMAIN (PHOBIUS); TRANSMEMBRANE (PHOBIUS); NON_CYTOPLASMIC_DOMAIN (PHOBIUS); CYTOPLASMIC_DOMAIN (PHOBIUS); IPR003891 (PROSITE_PROFILES); IPR016024 (SUPERFAMILY); TMhelix (TMHMM); TMhelix (TMHMM)
AADN03011983.1:25-1140	TCONS_00045151	coiled-coil and c2 domain-containing protein 1a	387	20	3.14167e-49	0.859	7	C:cytoplasm; F:DNA binding; C:microtubule organizing center; F:signal transducer activity; P:signal transduction; C:nucleus; F:nucleic acid binding transcription factor activity	-	no IPS match
AADN03011991.1:28-1462	TCONS_00045153	rac-beta serine threonine-protein partial	410	20	1.60281e-54	0.988	33	P:membrane organization; P:vesicle-mediated transport; F:kinase activity; P:cell motility; P:cell differentiation; P:anatomical structure development; P:cell death; P:cell cycle; F:ion binding; F:lipid binding; C:cell; C:cytosol; P:generation of precursor metabolites and energy; P:biosynthetic process; P:carbohydrate metabolic process; P:signal transduction; P:response to stress; P:plasma membran…	EC:2.7.11	IPR002290 (SMART); G3DSA:3.30.200.20 (GENE3D); IPR000719 (PFAM); G3DSA:1.10.510.10 (GENE3D); PTHR24352:SF30 (PANTHER); PTHR24352 (PANTHER); IPR000719 (PROSITE_PROFILES); IPR011009 (SUPERFAMILY)
AADN03012090.1:133-1575	TCONS_00045176	mhc class ii regulatory factor rfx1	438	20	2.75659e-72	0.929	4	F:DNA binding; C:nucleus; P:cellular nitrogen compound metabolic process; P:biosynthetic process	-	PTHR12619:SF23 (PANTHER); PTHR12619 (PANTHER)
AADN03012137.1:765-1573	TCONS_00045189	heterogeneous nuclear ribonucleoprotein u-like protein 2	425	20	6.41626e-96	0.92	2	C:nucleus; F:molecular_function	-	IPR027417 (G3DSA:3.40.50.GENE3D); PF13671 (PFAM); PTHR12381:SF43 (PANTHER); PTHR12381 (PANTHER); IPR027417 (SUPERFAMILY)
AADN03012270.1:38-1143	TCONS_00045208	metastasis-associated protein mta2	1006	20	1.72115e-46	0.9865	16	P:cellular nitrogen compound metabolic process; P:biosynthetic process; F:hydrolase activity, acting on carbon-nitrogen (but not peptide) bonds; F:ion binding; F:transcription factor binding; P:DNA metabolic process; P:chromosome organization; P:cellular protein modification process; C:nucleoplasm; C:protein complex; F:protein binding transcription factor activity; C:intracellular; F:DNA binding;…	EC:3.5.1	no IPS match
AADN03012516.1:0-778	TCONS_00045249	e3 ubiquitin-protein ligase ring2-a-like	433	20	2.91101e-98	0.8995	8	C:nucleoplasm; C:protein complex; F:ion binding; P:cellular nitrogen compound metabolic process; P:biosynthetic process; C:nucleus; F:ligase activity; P:cellular protein modification process	-	IPR013083 (G3DSA:3.30.40.GENE3D); PTHR10825:SF6 (PANTHER); PTHR10825 (PANTHER)
AADN03012554.1:15-3700	TCONS_00045257	dna polymerase alpha subunit b	1461	20	1.11549e-109	0.8575	16	C:nucleolus; F:nucleotidyltransferase activity; P:protein targeting; P:nucleocytoplasmic transport; F:DNA binding; P:DNA metabolic process; P:biosynthetic process; P:homeostatic process; P:chromosome organization; P:cell cycle; F:molecular_function; C:nuclear chromosome; C:protein complex; C:nucleoplasm; C:cytoplasm; C:intracellular	EC:2.7.7.7	no IPS match
AADN03012705.1:5-1314	TCONS_00045278	lysosomal alpha-mannosidase	589	20	4.06528e-54	0.706	3	P:carbohydrate metabolic process; F:hydrolase activity, acting on glycosyl bonds; F:molecular_function	EC:3.2.1	IPR013780 (G3DSA:2.60.40.GENE3D); IPR011682 (PFAM); G3DSA:2.70.98.30 (GENE3D); PTHR11607:SF3 (PANTHER); PTHR11607 (PANTHER); IPR011013 (SUPERFAMILY)
AADN03012779.1:53-1774	TCONS_00045289	mhc class ii antigen alpha	838	20	7.57922e-51	0.9535	0	-		no IPS match
AADN03012814.1:5914-22590	TCONS_00045293	transitional endoplasmic reticulum atpase	1209	20	6.04563e-67	0.966	25	P:catabolic process; F:molecular_function; P:response to stress; P:DNA metabolic process; P:biosynthetic process; P:protein maturation; P:cell death; F:small conjugating protein binding; C:nucleolus; C:cytosol; P:cellular protein modification process; P:protein complex assembly; C:intracellular; C:protein complex; C:chromosome; F:enzyme binding; P:vesicle-mediated transport; F:lipid binding; P:tr…	EC:3.6.1.3	IPR003338 (SMART); G3DSA:2.40.40.20 (GENE3D); IPR003338 (PFAM); PTHR23077:SF69 (PANTHER); PTHR23077 (PANTHER); TRANSMEMBRANE (PHOBIUS); CYTOPLASMIC_DOMAIN (PHOBIUS); NON_CYTOPLASMIC_DOMAIN (PHOBIUS); IPR009010 (SUPERFAMILY); TMhelix (TMHMM)
AADN03012882.1:7-5330	TCONS_00045309	biogenesis of lysosome-related organelles complex 1 subunit 3 isoform x2	5015	1	7.02539e-31	1	0	-		SignalP-TM (SIGNALP_GRAM_POSITIVE)
AADN03013280.1:781-2458	TCONS_00045366	e3 ubiquitin-protein ligase synoviolin	450	20	5.5237e-99	0.9735	0	-		PTHR12477 (PANTHER); PTHR12477:SF69 (PANTHER); TRANSMEMBRANE (PHOBIUS); TRANSMEMBRANE (PHOBIUS); NON_CYTOPLASMIC_DOMAIN (PHOBIUS); SIGNAL_PEPTIDE_C_REGION (PHOBIUS); NON_CYTOPLASMIC_DOMAIN (PHOBIUS); SIGNAL_PEPTIDE_H_REGION (PHOBIUS); SIGNAL_PEPTIDE (PHOBIUS); CYTOPLASMIC_DOMAIN (PHOBIUS); SIGNAL_PEPTIDE_N_REGION (PHOBIUS); SignalP-TM (SIGNALP_GRAM_POSITIVE); TMhelix (TMHMM); TMhelix (TMHMM); TMh…
AADN03013307.1:7-1179	TCONS_00045368	upstream stimulatory factor 1 isoform x2	1093	20	4.34555e-38	0.996	0	-		CYTOPLASMIC_DOMAIN (PHOBIUS); TRANSMEMBRANE (PHOBIUS); TRANSMEMBRANE (PHOBIUS); NON_CYTOPLASMIC_DOMAIN (PHOBIUS); TRANSMEMBRANE (PHOBIUS); NON_CYTOPLASMIC_DOMAIN (PHOBIUS); CYTOPLASMIC_DOMAIN (PHOBIUS); TMhelix (TMHMM); TMhelix (TMHMM)
AADN03013379.1:120-2157	TCONS_00045386	integrin alpha-3	874	20	2.58159e-121	0.87	11	P:neurological system process; C:plasma membrane; C:cell; F:ion binding; P:signal transduction; P:cell differentiation; P:cell motility; P:anatomical structure development; P:cell adhesion; C:cellular_component; C:protein complex	-	IPR000413 (PRINTS); G3DSA:2.130.10.130 (GENE3D); PTHR23220:SF75 (PANTHER); PTHR23220 (PANTHER); IPR013519 (PROSITE_PROFILES); IPR013519 (PROSITE_PROFILES); IPR013519 (PROSITE_PROFILES); SSF69318 (SUPERFAMILY)
AADN03013530.1:72-1396	TCONS_00045416	structural maintenance of chromosomes protein 1a	441	20	3.4244e-36	0.9565	24	C:nucleoplasm; P:cell cycle; F:molecular_function; P:signal transduction; P:response to stress; P:DNA metabolic process; P:cytoskeleton organization; C:chromosome; C:protein complex; P:chromosome organization; C:nucleolus; C:cytosol; P:cell differentiation; P:anatomical structure development; P:reproduction; P:cell division; C:nuclear chromosome; P:chromosome segregation; P:mitosis; P:biological_…	-	no IPS match
AADN03013648.1:28-1207	TCONS_00045427	chromodomain-helicase-dna-binding protein 8	742	20	5.36532e-170	0.9735	2	F:DNA binding; F:ion binding	-	IPR000953 (SMART); IPR000330 (PFAM); IPR027417 (G3DSA:3.40.50.GENE3D); IPR023780 (PFAM); G3DSA:2.40.50.40 (GENE3D); PTHR10799 (PANTHER); PTHR10799:SF551 (PANTHER); IPR000953 (PROSITE_PROFILES); IPR027417 (SUPERFAMILY); IPR016197 (SUPERFAMILY)
AADN03013774.1:734-1314	TCONS_00045447	serine threonine-protein kinase 19	479	20	3.5132e-46	0.678	2	F:kinase activity; P:biological_process	-	no IPS match
AADN03013930.1:1-1365	TCONS_00045473	serine threonine-protein phosphatase pp1-alpha catalytic subunit	725	20	7.98833e-179	1	21	P:generation of precursor metabolites and energy; P:carbohydrate metabolic process; P:catabolic process; P:anatomical structure development; C:cell; F:molecular_function; P:signal transduction; P:cell division; C:cytoplasm; C:protein complex; P:lipid metabolic process; C:nucleolus; C:cytosol; F:ion binding; P:biosynthetic process; P:cell death; P:small molecule metabolic process; C:nucleoplasm; P…	-	IPR006186 (PRINTS); IPR006186 (SMART); IPR029052 (G3DSA:3.60.21.GENE3D); IPR004843 (PFAM); PTHR11668:SF207 (PANTHER); PTHR11668 (PANTHER); IPR006186 (PROSITE_PATTERNS); IPR029052 (SUPERFAMILY)
AADN03014610.1:37-1149	TCONS_00045576	emilin-1	831	20	4.4648e-112	0.8865	7	F:molecular_function; P:cell adhesion; C:organelle; C:extracellular region; F:structural molecule activity; P:extracellular matrix organization; C:protein complex	-	IPR001073 (SMART); IPR008983 (G3DSA:2.60.120.GENE3D); IPR001073 (PFAM); IPR008160 (PFAM); PTHR15427 (PANTHER); PTHR15427:SF1 (PANTHER); IPR001073 (PROSITE_PROFILES); IPR008983 (SUPERFAMILY)
AADN03014683.1:0-1493	TCONS_00045599	---NA---	1318	0			0	-		SIGNAL_PEPTIDE_H_REGION (PHOBIUS); SIGNAL_PEPTIDE_N_REGION (PHOBIUS); NON_CYTOPLASMIC_DOMAIN (PHOBIUS); SIGNAL_PEPTIDE (PHOBIUS); SIGNAL_PEPTIDE_C_REGION (PHOBIUS); SignalP-TM (SIGNALP_GRAM_POSITIVE); SignalP-noTM (SIGNALP_GRAM_NEGATIVE)
AADN03014760.1:3931-10111	TCONS_00045606	zinc finger ccch domain-containing protein partial	1626	20	1.01398e-55	0.94	1	F:ion binding	-	IPR000571 (SMART); IPR000571 (PFAM); IPR000571 (G3DSA:4.10.1000.GENE3D); PTHR13119:SF23 (PANTHER); PTHR13119 (PANTHER); IPR000571 (PROSITE_PROFILES); IPR000571 (PROSITE_PROFILES); SSF90229 (SUPERFAMILY); SSF90229 (SUPERFAMILY)
AADN03014976.1:142-1797	TCONS_00045650	coiled-coil domain-containing protein 9	243	20	2.91514e-35	0.8505	0	-		Coil (COILS); IPR029336 (PANTHER); PTHR15635:SF11 (PANTHER)
AADN03015076.1:28-1292	TCONS_00045662	2-oxoisovalerate dehydrogenase subunit mitochondrial isoform x1	300	20	2.46411e-50	0.93	9	F:ion binding; F:oxidoreductase activity; F:molecular_function; F:lyase activity; P:cellular nitrogen compound metabolic process; C:protein complex; C:mitochondrion; P:cellular amino acid metabolic process; P:catabolic process	EC:1.2.4.4	no IPS match
AADN03015552.1:12-1513	TCONS_00045738	zinc finger protein ubi-d4 isoform x1	1131	20	6.51051e-37	0.995	0	-		no IPS match
AADN03015650.1:6-1552	TCONS_00045756	sumo-activating enzyme subunit partial	892	20	3.59938e-75	0.873	0	-		IPR016040 (G3DSA:3.40.50.GENE3D); PTHR10953:SF142 (PANTHER); PTHR10953 (PANTHER); IPR009036 (SUPERFAMILY)
AADN03015898.1:382-1191	TCONS_00045808	cytochrome p450 2c19-like isoform x2	322	20	9.42714e-50	0.7455	4	F:oxidoreductase activity; F:ion binding; P:biological_process; F:molecular_function	-	IPR001128 (PRINTS); IPR002401 (PRINTS); IPR001128 (PFAM); IPR001128 (G3DSA:1.10.630.GENE3D); PTHR24300:SF90 (PANTHER); PTHR24300 (PANTHER); IPR001128 (SUPERFAMILY)
AADN03015920.1:168-925	TCONS_00045810	arf-gap with sh3 ank repeat and ph domain-containing protein 3	430	20	5.85934e-44	0.9605	6	F:ion binding; F:lipid binding; P:signal transduction; P:small molecule metabolic process; P:nucleobase-containing compound catabolic process; F:enzyme regulator activity	-	PTHR23180:SF224 (PANTHER); PTHR23180 (PANTHER); SSF103657 (SUPERFAMILY)
AADN03015931.1:197-935	TCONS_00045811	rho gtpase-activating protein 30	660	20	5.65811e-109	0.5905	2	P:signal transduction; C:intracellular		no IPS match
AADN03016158.1:393-2164	TCONS_00045855	low quality protein: mucin-3a	430	20	7.1745e-21	0.4635	0	-		SIGNAL_PEPTIDE_H_REGION (PHOBIUS); NON_CYTOPLASMIC_DOMAIN (PHOBIUS); SIGNAL_PEPTIDE (PHOBIUS); SIGNAL_PEPTIDE_N_REGION (PHOBIUS); SIGNAL_PEPTIDE_C_REGION (PHOBIUS)
AADN03016495.1:20-5289	TCONS_00045901	neuralized-like protein 4	1248	20	3.7235e-92	0.971	0	-		IPR006573 (SMART); IPR006573 (PFAM); PTHR12429 (PANTHER); PTHR12429:SF2 (PANTHER); IPR006573 (PROSITE_PROFILES); IPR013320 (SUPERFAMILY)
AADN03016874.1:59-2269	TCONS_00045953	calpain-1 catalytic subunit	899	20	2.35616e-52	0.944	8	C:cytoplasm; P:protein maturation; F:cytoskeletal protein binding; C:plasma membrane; F:peptidase activity; F:ion binding; P:biological_process; P:catabolic process	-	IPR011992 (G3DSA:1.10.238.GENE3D); IPR002048 (PFAM); PTHR10183 (PANTHER); IPR029643 (PTHR10183:PANTHER); IPR018247 (PROSITE_PATTERNS); IPR002048 (PROSITE_PROFILES); IPR002048 (PROSITE_PROFILES); SSF47473 (SUPERFAMILY)
AADN03016916.1:20-1463	TCONS_00045959	probable atp-dependent rna helicase dhx34	1038	20	8.20748e-71	0.8135	2	F:molecular_function; F:helicase activity	-	no IPS match
AADN03017000.1:233-2247	TCONS_00045972	interleukin enhancer-binding factor partial	540	20	6.94679e-49	0.985	0	-		IPR014720 (SMART); IPR014720 (PFAM); IPR014720 (G3DSA:3.30.160.GENE3D); PTHR10910 (PANTHER); PTHR10910:SF34 (PANTHER); IPR014720 (PROSITE_PROFILES); SSF54768 (SUPERFAMILY)
AADN03017000.1:233-2247	TCONS_00045974	interleukin enhancer-binding factor 3	558	20	3.16694e-54	0.972	0	-		IPR014720 (SMART); IPR014720 (G3DSA:3.30.160.GENE3D); IPR014720 (PFAM); PTHR10910 (PANTHER); PTHR10910:SF34 (PANTHER); IPR014720 (PROSITE_PROFILES); SSF54768 (SUPERFAMILY)
AADN03017252.1:127-1442	TCONS_00046011	flotillin- partial	525	20	5.19618e-53	0.9715	13	P:cell morphogenesis; P:cell differentiation; P:locomotion; F:molecular_function; P:plasma membrane organization; C:endosome; C:microtubule organizing center; C:cytoplasm; C:nucleus; C:protein complex; C:plasma membrane; P:vesicle-mediated transport; P:signal transduction	-	no IPS match
AADN03017326.1:22-2085	TCONS_00046027	medium-chain specific acyl- mitochondrial	517	20	2.84981e-62	0.9505	3	F:ion binding; F:oxidoreductase activity; P:biological_process	EC:1.3.99.3	G3DSA:1.20.140.10 (GENE3D); IPR009075 (PFAM); PTHR10909 (PANTHER); PTHR10909:SF216 (PANTHER); IPR006089 (PROSITE_PATTERNS); IPR009075 (SUPERFAMILY)
AADN03017383.1:0-1333	TCONS_00046034	nf-kappa-b inhibitor beta	710	20	1.78033e-96	0.701	12	P:signal transduction; P:response to stress; P:immune system process; C:cytosol; F:signal transducer activity; F:molecular_function; P:biological_process; F:protein binding transcription factor activity; P:cellular nitrogen compound metabolic process; P:biosynthetic process; C:intracellular; C:protein complex	-	no IPS match
AADN03017401.1:0-1305	TCONS_00046038	ap-1 complex subunit mu-2 isoform x1	493	20	2.62431e-74	0.942	12	C:cytosol; P:vesicle-mediated transport; C:lysosome; C:Golgi apparatus; P:membrane organization; C:cytoplasm; C:protein complex; P:protein targeting; P:response to stress; P:immune system process; P:symbiosis, encompassing mutualism through parasitism; C:cytoplasmic membrane-bounded vesicle	-	no IPS match
AADN03017996.1:16-2649	TCONS_00046156	glutaryl- mitochondrial	1561	20	0	0.9205	9	P:cellular amino acid metabolic process; P:cellular nitrogen compound metabolic process; F:ion binding; C:mitochondrion; F:oxidoreductase activity; P:biological_process; P:catabolic process; P:small molecule metabolic process; P:lipid metabolic process	EC:1.3.99.7	IPR006091 (G3DSA:2.40.110.GENE3D); G3DSA:1.20.140.10 (GENE3D); IPR009075 (PFAM); PTHR10909 (PANTHER); PTHR10909:SF152 (PANTHER); IPR006089 (PROSITE_PATTERNS); IPR009075 (SUPERFAMILY); IPR009100 (SUPERFAMILY)
AADN03018177.1:591-1644	TCONS_00046201	e3 ubiquitin-protein ligase bre1b isoform x2	272	20	2.40707e-24	0.8865	12	P:catabolic process; F:ion binding; C:cell; P:chromosome organization; P:cellular protein modification process; C:nucleolus; F:enzyme binding; F:molecular_function; C:cytoplasm; C:chromosome; C:protein complex; C:plasma membrane	EC:6.3.2.19	Coil (COILS); PTHR23163:SF1 (PANTHER); PTHR23163 (PANTHER)
AADN03018282.1:84-1486	TCONS_00046212	fch domain only protein 1	820	20	3.05826e-147	0.8485	7	C:cell; C:plasma membrane; C:cytoplasmic membrane-bounded vesicle; P:vesicle-mediated transport; P:membrane organization; P:protein complex assembly; F:molecular_function	-	IPR018808 (PFAM); IPR030121 (PTHR23065:PANTHER); PTHR23065 (PANTHER); IPR028565 (PROSITE_PROFILES)
AADN03018364.1:32-958	TCONS_00046228	bifunctional atp-dependent dihydroxyacetone kinase fad-amp lyase	488	20	3.53701e-83	0.815	5	P:small molecule metabolic process; P:carbohydrate metabolic process; F:kinase activity; F:ion binding; P:lipid metabolic process	EC:2.7.1.29	IPR004006 (PFAM); G3DSA:3.30.1180.20 (GENE3D); IPR004006 (PROSITE_PROFILES); IPR004007 (PROSITE_PROFILES); IPR004007 (SUPERFAMILY); SSF82549 (SUPERFAMILY)
AADN03018537.1:60-958	TCONS_00046260	mitochondrial import receptor subunit tom40 homolog	577	20	7.88534e-32	0.927	7	P:transmembrane transport; F:transmembrane transporter activity; C:protein complex; C:mitochondrion; P:transport; P:protein targeting; P:mitochondrion organization	-	IPR027246 (PFAM); PTHR10802:SF1 (PANTHER); PTHR10802 (PANTHER); TRANSMEMBRANE (PHOBIUS); CYTOPLASMIC_DOMAIN (PHOBIUS); TRANSMEMBRANE (PHOBIUS); CYTOPLASMIC_DOMAIN (PHOBIUS); NON_CYTOPLASMIC_DOMAIN (PHOBIUS); NON_CYTOPLASMIC_DOMAIN (PHOBIUS); TRANSMEMBRANE (PHOBIUS); TMhelix (TMHMM); TMhelix (TMHMM); TMhelix (TMHMM); TMhelix (TMHMM)
AADN03018723.1:2705-7392	TCONS_00046274	trio and f-actin-binding partial	1637	20	1.37971e-170	0.9735	2	P:cytoskeleton organization; F:cytoskeletal protein binding	-	Coil (COILS); Coil (COILS); Coil (COILS); Coil (COILS); IPR029908 (PTHR17271:PANTHER); PTHR17271 (PANTHER)
AADN03018817.1:342-1047	TCONS_00046303	hsp90aa1 partial	451	20	4.18269e-78	0.999	38	C:cell; C:plasma membrane; F:ion binding; F:molecular_function; P:protein complex assembly; P:protein folding; C:cytoplasmic membrane-bounded vesicle; F:unfolded protein binding; P:cell differentiation; P:immune system process; P:anatomical structure development; P:cell morphogenesis; P:locomotion; P:cellular nitrogen compound metabolic process; P:biosynthetic process; C:protein complex; C:cytoso…	EC:3.6.1.3	IPR001404 (PFAM); IPR001404 (PANTHER); IPR020568 (SUPERFAMILY)
AADN03019055.1:83-1125	TCONS_00046333	phosphoenolpyruvate carboxykinase	481	20	1.85554e-58	0.758	7	F:ion binding; P:biosynthetic process; P:carbohydrate metabolic process; C:mitochondrion; F:lyase activity; P:small molecule metabolic process; P:generation of precursor metabolites and energy	EC:4.1.1.32	no IPS match
AADN03019200.1:23-1092	TCONS_00046371	receptor tyrosine-protein kinase erbb-3	571	20	1.94815e-85	0.9055	19	F:enzyme regulator activity; P:cellular protein modification process; F:molecular_function; P:cell proliferation; P:signal transduction; P:immune system process; P:anatomical structure development; P:cell death; P:transport; C:plasma membrane; C:extracellular space; P:cell adhesion; P:response to stress; P:cell differentiation; C:protein complex; F:kinase activity; F:signal transducer activity; C…	EC:2.7.10.1; EC:2.7.10	IPR001245 (PRINTS); IPR020635 (SMART); IPR001245 (PFAM); G3DSA:1.10.510.10 (GENE3D); PTHR24416:SF88 (PANTHER); PTHR24416 (PANTHER); IPR000719 (PROSITE_PROFILES); IPR011009 (SUPERFAMILY)
AADN03019206.1:62-1589	TCONS_00046372	---NA---	1440	0			0	-		TRANSMEMBRANE (PHOBIUS); CYTOPLASMIC_DOMAIN (PHOBIUS); NON_CYTOPLASMIC_DOMAIN (PHOBIUS); TRANSMEMBRANE (PHOBIUS); NON_CYTOPLASMIC_DOMAIN (PHOBIUS); SignalP-TM (SIGNALP_GRAM_POSITIVE); TMhelix (TMHMM); TMhelix (TMHMM)
AADN03019278.1:46-1731	TCONS_00046387	nuclear rna export factor 1	389	20	2.65231e-89	0.8935	10	C:cytosol; F:mRNA binding; C:nucleus; P:symbiosis, encompassing mutualism through parasitism; F:molecular_function; C:nucleoplasm; C:nuclear envelope; C:protein complex; P:biological_process; P:nucleocytoplasmic transport	-	IPR015245 (PFAM); IPR012677 (G3DSA:3.30.70.GENE3D); IPR030217 (PANTHER); PTHR10662:SF27 (PANTHER); SSF54928 (SUPERFAMILY)
AADN03019758.1:63-1312	TCONS_00046451	swi snf complex subunit smarcc2	735	20	2.40484e-112	0.9735	4	C:nucleus; F:molecular_function; F:DNA binding; C:chromosome	-	no IPS match
AADN03019921.1:377-1189	TCONS_00046472	ras-interacting protein 1	727	20	1.26898e-46	0.734	4	P:anatomical structure development; P:biological_process; P:catabolic process; F:molecular_function	-	IPR018444 (PFAM); PTHR16027 (PANTHER); PTHR16027:SF4 (PANTHER); TRANSMEMBRANE (PHOBIUS); CYTOPLASMIC_DOMAIN (PHOBIUS); CYTOPLASMIC_DOMAIN (PHOBIUS); NON_CYTOPLASMIC_DOMAIN (PHOBIUS); TRANSMEMBRANE (PHOBIUS); IPR002710 (PROSITE_PROFILES)
AADN03020044.1:54-1413	TCONS_00046488	t-complex protein 1 subunit partial	1046	20	3.26173e-57	0.9455	0	-		no IPS match
AADN03020147.1:87-1435	TCONS_00046505	transportin- partial	549	20	5.45562e-92	0.947	3	F:enzyme binding; P:transport; C:nucleus	-	IPR011989 (G3DSA:1.25.10.GENE3D); PF13513 (PFAM); PTHR10527:SF17 (PANTHER); PTHR10527 (PANTHER); IPR016024 (SUPERFAMILY)
AADN03020249.1:313-1386	TCONS_00046516	splicing factor partial	262	20	6.49661e-44	1	30	P:cellular nitrogen compound metabolic process; P:biosynthetic process; C:nucleoplasm; P:anatomical structure development; P:reproduction; F:protein binding transcription factor activity; P:cell-cell signaling; F:ion binding; F:signal transducer activity; C:ribosome; P:cell proliferation; P:biological_process; F:nucleic acid binding transcription factor activity; F:lipid binding; P:aging; C:nucle…	-	NON_CYTOPLASMIC_DOMAIN (PHOBIUS); CYTOPLASMIC_DOMAIN (PHOBIUS); TRANSMEMBRANE (PHOBIUS)
AADN03020819.1:100-856	TCONS_00046581	chromodomain-helicase-dna-binding protein 8	544	20	9.4021e-33	0.9385	17	P:chromosome organization; F:molecular_function; P:signal transduction; F:ATPase activity; P:DNA metabolic process; P:cellular nitrogen compound metabolic process; P:biosynthetic process; P:cell death; F:DNA binding; F:ion binding; F:helicase activity; P:embryo development; F:histone binding; C:nucleoplasm; C:protein complex; C:plasma membrane; C:chromosome	-	no IPS match
AADN03020902.1:59-2263	TCONS_00046591	integrin alpha-3	753	20	1.77483e-154	0.9125	0	-		G3DSA:2.60.40.1510 (GENE3D); IPR013649 (PFAM); G3DSA:2.60.40.1460 (GENE3D); PTHR23220:SF75 (PANTHER); PTHR23220 (PANTHER); SSF69179 (SUPERFAMILY); SSF69179 (SUPERFAMILY)
AADN03020971.1:503-2034	TCONS_00046604	a-kinase anchor protein partial	1273	20	8.30823e-42	0.98	0	-		TRANSMEMBRANE (PHOBIUS); CYTOPLASMIC_DOMAIN (PHOBIUS); NON_CYTOPLASMIC_DOMAIN (PHOBIUS); SignalP-noTM (SIGNALP_EUK)
AADN03020988.1:84-1321	TCONS_00046608	sortilin isoform x1	378	20	4.69352e-43	0.818	1	C:cellular_component	-	PTHR12106 (PANTHER); PTHR12106:SF21 (PANTHER); TRANSMEMBRANE (PHOBIUS); CYTOPLASMIC_DOMAIN (PHOBIUS); NON_CYTOPLASMIC_DOMAIN (PHOBIUS); TMhelix (TMHMM)
AADN03021139.1:76-9420	TCONS_00046626	zinc finger protein 638	2806	20	0	0.855	1	F:molecular_function	-	IPR012677 (G3DSA:3.30.70.GENE3D); PTHR15592:SF1 (PANTHER); PTHR15592 (PANTHER); SSF54928 (SUPERFAMILY); SSF54928 (SUPERFAMILY)
AADN03021139.1:76-9420	TCONS_00046627	zinc finger protein 638	1513	20	0	0.5815	0	-		SIGNAL_PEPTIDE_N_REGION (PHOBIUS); SIGNAL_PEPTIDE_C_REGION (PHOBIUS); NON_CYTOPLASMIC_DOMAIN (PHOBIUS); SIGNAL_PEPTIDE_H_REGION (PHOBIUS); SIGNAL_PEPTIDE (PHOBIUS)
AADN03021307.1:8-1085	TCONS_00046650	transmembrane protein 98	979	20	7.65746e-120	0.964	2	C:cellular_component; C:endoplasmic reticulum	-	no IPS match
AADN03021365.1:124-1068	TCONS_00046662	coenzyme q-binding protein coq10 homolog mitochondrial	787	20	4.05873e-119	0.957	0	-		no IPS match
AADN03021594.1:0-1268	TCONS_00046714	tubulin alpha partial	1142	20	6.54122e-16	0.862	5	F:structural molecule activity; F:ion binding; P:biological_process; C:cytoskeleton; C:protein complex	-	no IPS match
AADN03021622.1:538-1079	TCONS_00046717	synaptotagmin-like protein 1	387	20	1.26143e-81	0.8645	0	-		no IPS match
AADN03021773.1:69-1876	TCONS_00046735	serine threonine-protein phosphatase 1 regulatory subunit partial	539	20	2.11727e-74	0.826	1	F:molecular_function	-	PTHR12506:SF18 (PANTHER); PTHR12506 (PANTHER)
AADN03022263.1:24-992	TCONS_00046830	calreticulin- partial	713	20	2.07501e-43	0.815	33	F:molecular_function; P:cellular nitrogen compound metabolic process; P:biosynthetic process; P:biological_process; P:cell differentiation; P:anatomical structure development; P:protein folding; P:immune system process; P:protein complex assembly; C:intracellular; C:endoplasmic reticulum; P:response to stress; P:aging; P:vesicle-mediated transport; C:extracellular space; P:signal transduction; F:…	-	IPR013320 (G3DSA:2.60.120.GENE3D); PTHR11073:SF12 (PANTHER); IPR001580 (PANTHER)
AADN03022343.1:31-705	TCONS_00046843	nadh dehydrogenase	321	20	2.18363e-70	0.99	3	F:molecular_function; F:oxidoreductase activity; P:biological_process	-	IPR001135 (PFAM); IPR029014 (G3DSA:1.10.645.GENE3D); PTHR11993 (PANTHER); PTHR11993:SF10 (PANTHER); IPR029014 (SUPERFAMILY)
AADN03022376.1:157-1292	TCONS_00046851	isocitrate dehydrogenase	412	20	1.19181e-91	0.9485	11	F:molecular_function; P:growth; P:small molecule metabolic process; C:nucleolus; P:cellular nitrogen compound metabolic process; P:cofactor metabolic process; P:carbohydrate metabolic process; F:oxidoreductase activity; P:generation of precursor metabolites and energy; F:ion binding; C:mitochondrion	EC:1.1.1.41	IPR024084 (PFAM); IPR024084 (G3DSA:3.40.718.GENE3D); PTHR11835:SF42 (PANTHER); IPR001804 (PANTHER); SSF53659 (SUPERFAMILY)
AADN03022412.1:92-2683	TCONS_00046854	cytochrome p450 4f22-like	956	20	1.34678e-97	0.8415	4	F:molecular_function; F:oxidoreductase activity; F:ion binding; P:biological_process	-	IPR001128 (G3DSA:1.10.630.GENE3D); IPR001128 (PFAM); PTHR24290:SF52 (PANTHER); PTHR24290 (PANTHER); IPR001128 (SUPERFAMILY)
AADN03022599.1:212-1215	TCONS_00046877	evolutionarily conserved signaling intermediate in toll mitochondrial	706	20	1.76268e-85	0.7625	0	-		no IPS match
AADN03022696.1:436-1440	TCONS_00046891	39s ribosomal protein mitochondrial	399	20	3.67127e-60	0.8595	5	C:ribosome; F:structural constituent of ribosome; P:translation; C:mitochondrion; P:ribosome biogenesis	-	no IPS match
AADN03022960.1:41-1489	TCONS_00046935	interleukin enhancer-binding factor partial	1119	20	1.66442e-42	0.98	0	-		SignalP-noTM (SIGNALP_EUK)
AADN03023245.1:73-609	TCONS_00046966	lysine-specific demethylase 5c	450	20	2.62743e-56	0.9685	12	F:transcription factor binding; P:biological_process; P:chromosome organization; P:cellular protein modification process; F:molecular_function; F:ion binding; F:oxidoreductase activity; F:DNA binding; P:cellular nitrogen compound metabolic process; P:biosynthetic process; C:cytoplasm; C:nucleus	EC:1.13.11; EC:1.14.11	PTHR10694:SF39 (PANTHER); PTHR10694 (PANTHER)
AADN03023265.1:106-1294	TCONS_00046977	amp deaminase 2 isoform x5	564	20	1.33025e-117	0.937	4	F:hydrolase activity, acting on carbon-nitrogen (but not peptide) bonds; P:small molecule metabolic process; P:cellular nitrogen compound metabolic process; P:biosynthetic process	EC:3.5.4.6	IPR029749 (PTHR11359:PANTHER); IPR006329 (PANTHER); SSF51556 (SUPERFAMILY)
AADN03023710.1:296-1328	TCONS_00047022	serine threonine-protein phosphatase 2b catalytic subunit gamma partial	413	20	1.36732e-69	0.9605	26	P:signal transduction; P:homeostatic process; P:cell differentiation; P:anatomical structure development; C:cellular_component; F:molecular_function; P:response to stress; P:transport; F:phosphatase activity; P:biological_process; C:intracellular; C:protein complex; P:cell-cell signaling; C:cytosol; F:ion binding; P:cell cycle; C:organelle; C:cytoplasm; P:cellular nitrogen compound metabolic proc…	-	IPR006186 (PRINTS); IPR006186 (SMART); IPR029052 (G3DSA:3.60.21.GENE3D); PTHR11668:SF234 (PANTHER); PTHR11668 (PANTHER); IPR029052 (SUPERFAMILY)
AADN03023956.1:6-1403	TCONS_00047054	calpain-1 catalytic subunit- partial	1076	20	8.68271e-88	0.9525	0	-		SIGNAL_PEPTIDE (PHOBIUS); SIGNAL_PEPTIDE_N_REGION (PHOBIUS); SIGNAL_PEPTIDE_C_REGION (PHOBIUS); NON_CYTOPLASMIC_DOMAIN (PHOBIUS); SIGNAL_PEPTIDE_H_REGION (PHOBIUS)
AADN03023978.1:1210-5134	TCONS_00047057	unconventional myosin-vb- partial	454	20	2.97126e-58	0.8705	12	P:vesicle-mediated transport; F:molecular_function; F:enzyme binding; C:cytoskeleton; C:protein complex; P:biological_process; C:cell; F:ion binding; F:cytoskeletal protein binding; C:cytoplasm; P:transport; P:signal transduction	-	IPR018444 (PFAM); PTHR13140 (PANTHER); PTHR13140:SF356 (PANTHER); IPR002710 (PROSITE_PROFILES)
AADN03024089.1:29-1289	TCONS_00047080	receptor tyrosine-protein kinase erbb-3	735	20	1.05706e-101	0.899	18	F:enzyme regulator activity; P:cellular protein modification process; F:molecular_function; P:cell proliferation; P:signal transduction; P:immune system process; P:anatomical structure development; P:cell death; P:transport; C:plasma membrane; C:extracellular space; P:cell adhesion; P:response to stress; P:cell differentiation; C:protein complex; F:kinase activity; F:signal transducer activity; F…	EC:2.7.10.1; EC:2.7.10	IPR001245 (PFAM); G3DSA:4.10.1140.10 (GENE3D); G3DSA:1.10.510.10 (GENE3D); G3DSA:3.30.200.20 (GENE3D); PTHR24416 (PANTHER); PTHR24416:SF88 (PANTHER); TRANSMEMBRANE (PHOBIUS); CYTOPLASMIC_DOMAIN (PHOBIUS); NON_CYTOPLASMIC_DOMAIN (PHOBIUS); IPR000719 (PROSITE_PROFILES); IPR011009 (SUPERFAMILY); TMhelix (TMHMM)
AADN03024096.1:0-1057	TCONS_00047082	type i cytoskeletal 18	361	20	9.10021e-31	0.8645	10	P:vesicle-mediated transport; P:plasma membrane organization; P:signal transduction; F:molecular_function; C:microtubule organizing center; C:cytoplasm; C:cytoskeleton; C:protein complex; F:structural molecule activity; P:cell death	-	SignalP-TM (SIGNALP_GRAM_POSITIVE)
AADN03024111.1:24-1106	TCONS_00047084	PREDICTED: uncharacterized protein C19orf47 homolog	360	20	7.5699e-53	0.8265	1	F:molecular_function	-	IPR011510 (PFAM); IPR013761 (G3DSA:1.10.150.GENE3D); PTHR21359:SF1 (PANTHER); PTHR21359 (PANTHER); IPR013761 (SUPERFAMILY)
AADN03024135.1:163-1297	TCONS_00047089	zinc finger miz domain-containing protein 2	514	20	6.54353e-70	0.907	10	F:ion binding; C:mitochondrion; C:nucleolus; P:cellular nitrogen compound metabolic process; P:biosynthetic process; F:protein binding transcription factor activity; F:molecular_function; C:nuclear chromosome; C:intracellular; C:protein complex	-	IPR004181 (PFAM); PTHR10782:SF38 (PANTHER); PTHR10782 (PANTHER); IPR004181 (PROSITE_PROFILES)
AADN03024341.1:231-7481	TCONS_00047121	maltase- partial	1024	20	7.87015e-150	0.862	5	F:molecular_function; F:hydrolase activity, acting on glycosyl bonds; P:carbohydrate metabolic process; C:endoplasmic reticulum; C:protein complex	EC:3.2.1.20; EC:3.2.1	TRANSMEMBRANE (PHOBIUS); CYTOPLASMIC_DOMAIN (PHOBIUS); NON_CYTOPLASMIC_DOMAIN (PHOBIUS)
AADN03024416.1:17-815	TCONS_00047131	huwe1 partial	413	20	8.59591e-92	0.9905	10	C:nucleolus; P:cellular protein modification process; P:response to stress; P:DNA metabolic process; P:chromosome organization; F:DNA binding; F:molecular_function; P:catabolic process; P:cell differentiation; C:cytoplasm	EC:6.3.2.19	IPR000569 (SMART); G3DSA:3.30.2160.10 (GENE3D); IPR000569 (PFAM); PTHR11254 (PANTHER); PTHR11254:SF67 (PANTHER); IPR000569 (PROSITE_PROFILES); IPR000569 (SUPERFAMILY)
AADN03024429.1:300-3450	TCONS_00047132	beta-arrestin- partial	467	20	4.32043e-109	0.9995	30	C:organelle; C:cytoplasm; P:cellular protein modification process; P:transport; P:homeostatic process; P:cell-cell signaling; P:biological_process; P:signal transduction; F:enzyme binding; F:molecular_function; P:cellular nitrogen compound metabolic process; P:biosynthetic process; P:small molecule metabolic process; P:nucleobase-containing compound catabolic process; C:cytosol; F:transcription f…	-	IPR000698 (PRINTS); IPR014752 (G3DSA:2.60.40.GENE3D); IPR011021 (PFAM); IPR014753 (G3DSA:2.60.40.GENE3D); PTHR11792:SF22 (PANTHER); IPR000698 (PANTHER); IPR017864 (PROSITE_PATTERNS); IPR014756 (SUPERFAMILY); IPR014756 (SUPERFAMILY)
AADN03024516.1:110-2010	TCONS_00047146	tbc1 domain family member 25	1398	20	1.60724e-57	0.8155	7	F:enzyme regulator activity; F:molecular_function; C:vacuole; P:biological_process; P:signal transduction; P:small molecule metabolic process; P:nucleobase-containing compound catabolic process	-	SignalP-TM (SIGNALP_GRAM_POSITIVE)
AADN03024651.1:620-1282	TCONS_00047159	3-beta-hydroxysteroid-delta -isomerase-like	512	20	1.04079e-76	0.781	5	P:small molecule metabolic process; P:lipid metabolic process; C:cellular_component; F:isomerase activity; P:biosynthetic process	EC:5.3.3.5	IPR007905 (PFAM); IPR007905 (PANTHER); PTHR14207:SF0 (PANTHER); TRANSMEMBRANE (PHOBIUS); CYTOPLASMIC_DOMAIN (PHOBIUS); TRANSMEMBRANE (PHOBIUS); CYTOPLASMIC_DOMAIN (PHOBIUS); NON_CYTOPLASMIC_DOMAIN (PHOBIUS); NON_CYTOPLASMIC_DOMAIN (PHOBIUS); TRANSMEMBRANE (PHOBIUS); TMhelix (TMHMM); TMhelix (TMHMM); TMhelix (TMHMM)
AADN03025068.1:67-1224	TCONS_00047218	chromodomain-helicase-dna-binding protein 3	598	20	2.21283e-103	0.8225	17	P:chromosome organization; P:cellular nitrogen compound metabolic process; P:biosynthetic process; F:ion binding; F:helicase activity; F:ATPase activity; C:nucleolus; C:cytoskeleton; C:microtubule organizing center; P:cytoskeleton organization; F:DNA binding; C:nucleoplasm; C:protein complex; P:cell cycle; F:molecular_function; C:cytoplasm; C:chromosome	-	IPR000953 (SMART); G3DSA:2.40.50.40 (GENE3D); IPR023780 (PFAM); IPR028722 (PTHR10799:PANTHER); PTHR10799 (PANTHER); IPR000953 (PROSITE_PROFILES); IPR016197 (SUPERFAMILY)
AADN03025197.1:41-1749	TCONS_00047229	coiled-coil domain-containing protein 9	683	20	1.79982e-45	0.8005	0	-		no IPS match
AADN03025791.1:16-3467	TCONS_00047321	kelch-like ech-associated protein 1	2245	20	1.03115e-98	0.8875	19	C:cellular_component; F:molecular_function; P:biological_process; P:protein targeting; P:nucleocytoplasmic transport; P:cellular nitrogen compound metabolic process; P:biosynthetic process; P:catabolic process; P:protein complex assembly; P:cellular protein modification process; C:microtubule organizing center; P:cell differentiation; P:anatomical structure development; C:cell; C:endoplasmic reti…	-	PR01217 (PRINTS); IPR000210 (SMART); IPR013069 (PFAM); G3DSA:3.30.710.10 (GENE3D); PTHR24412:SF162 (PANTHER); PTHR24412 (PANTHER); IPR000210 (PROSITE_PROFILES); IPR011333 (SUPERFAMILY)
AADN03025857.1:433-885	TCONS_00047342	ccr4-not transcription complex subunit 3	261	20	3.64946e-42	1	17	C:cytosol; P:mRNA processing; P:nucleobase-containing compound catabolic process; P:translation; C:intracellular; C:protein complex; P:cellular nitrogen compound metabolic process; P:biosynthetic process; P:cell differentiation; P:anatomical structure development; C:organelle; C:cytoplasm; P:biological_process; F:molecular_function; P:embryo development; P:anatomical structure formation involved …	-	NON_CYTOPLASMIC_DOMAIN (PHOBIUS); TRANSMEMBRANE (PHOBIUS); CYTOPLASMIC_DOMAIN (PHOBIUS); TMhelix (TMHMM)
AADN03026219.1:70-1057	TCONS_00047398	beta-arrestin- partial	720	20	4.22228e-56	0.993	33	P:cellular protein modification process; P:transport; P:homeostatic process; P:cell-cell signaling; P:vesicle-mediated transport; P:biological_process; P:signal transduction; F:enzyme binding; F:molecular_function; P:cellular nitrogen compound metabolic process; P:biosynthetic process; P:small molecule metabolic process; P:nucleobase-containing compound catabolic process; C:cytosol; C:intracellul…	EC:2.3.1.48	no IPS match
AADN03026659.1:175-1319	TCONS_00047478	leukocyte receptor cluster member 8 homolog	677	20	3.1707e-101	0.892	0	-		no IPS match
AADN03026688.1:3677-7752	TCONS_00047490	transitional endoplasmic reticulum partial	759	20	1.16061e-150	0.9925	25	P:catabolic process; F:molecular_function; P:response to stress; P:DNA metabolic process; P:biosynthetic process; P:protein maturation; P:cell death; F:small conjugating protein binding; C:nucleolus; C:cytosol; P:cellular protein modification process; P:protein complex assembly; C:intracellular; C:protein complex; C:chromosome; F:enzyme binding; P:vesicle-mediated transport; F:lipid binding; P:tr…	EC:3.6.1.3	no IPS match
AADN03026926.1:129-4801	TCONS_00047518	calpain-1 catalytic subunit	592	20	1.03221e-101	0.904	5	C:cytoplasm; F:peptidase activity; F:ion binding; P:biological_process; P:catabolic process	-	IPR022684 (PRINTS); IPR001300 (SMART); IPR001300 (PFAM); IPR029643 (PTHR10183:PANTHER); PTHR10183 (PANTHER); IPR000169 (PROSITE_PATTERNS); IPR001300 (PROSITE_PROFILES); SSF54001 (SUPERFAMILY)
AADN03026935.1:0-1190	TCONS_00047520	rhotekin isoform x4	1122	20	3.2828e-42	0.915	7	F:enzyme binding; F:ion binding; F:lipid binding; F:enzyme regulator activity; P:signal transduction; C:protein complex; C:mitochondrion	-	no IPS match
JH375168.1:28298-41096	TCONS_00047598	dynactin subunit partial	3118	20	6.67218e-72	0.9685	5	C:cytoplasm; P:cytoskeleton-dependent intracellular transport; C:cytoskeleton; C:protein complex; F:molecular_function	-	CYTOPLASMIC_DOMAIN (PHOBIUS); NON_CYTOPLASMIC_DOMAIN (PHOBIUS); TRANSMEMBRANE (PHOBIUS)
JH375181.1:2175-2989	TCONS_00047654	kinesin-associated protein partial	393	20	8.91033e-61	0.97	12	F:molecular_function; F:cytoskeletal protein binding; C:nuclear chromosome; C:cytoskeleton; C:protein complex; C:microtubule organizing center; P:cell proliferation; P:biological_process; P:cell adhesion; P:signal transduction; P:small molecule metabolic process; P:nucleobase-containing compound catabolic process	-	PF05804 (PFAM); IPR008658 (PANTHER)
JH375218.1:169-2013	TCONS_00047755	beta- -galactosyltransferase 3	660	20	8.8918e-138	0.9535	2	F:transferase activity, transferring glycosyl groups; P:carbohydrate metabolic process	-	IPR003859 (PRINTS); IPR029044 (G3DSA:3.90.550.GENE3D); IPR027995 (PFAM); IPR027791 (PFAM); PTHR19300:SF33 (PANTHER); IPR003859 (PANTHER); IPR029044 (SUPERFAMILY)
JH375221.1:58795-62098	TCONS_00047760	39s ribosomal protein mitochondrial	1546	20	0	0.9235	1	C:mitochondrion	-	Coil (COILS); IPR007379 (SMART); IPR007379 (PFAM); SSF54427 (SUPERFAMILY)
JH375238.1:1863-4314	TCONS_00047857	e3 ubiquitin-protein ligase trim39-like	2008	20	4.98693e-96	0.888	0	-		NON_CYTOPLASMIC_DOMAIN (PHOBIUS); TRANSMEMBRANE (PHOBIUS); CYTOPLASMIC_DOMAIN (PHOBIUS); SignalP-TM (SIGNALP_GRAM_POSITIVE)
JH375240.1:622-35705	TCONS_00047870	dnaj homolog subfamily c member 22	882	20	5.52937e-110	0.5625	4	C:integral to membrane; C:membrane; P:biological_process; C:cellular_component		no IPS match
JH375350.1:86-3687	TCONS_00047903	envelope polyprotein precursor	1437	20	0	0.9835	1	C:cellular_component	-	IPR005166 (PFAM)
JH375456.1:16465-17182	TCONS_00047934	ataxin-7-like protein 2 isoform x1	546	20	1.887e-83	0.685	3	F:molecular_function; P:biological_process; C:cellular_component		SIGNAL_PEPTIDE_N_REGION (PHOBIUS); SIGNAL_PEPTIDE (PHOBIUS); SIGNAL_PEPTIDE_C_REGION (PHOBIUS); NON_CYTOPLASMIC_DOMAIN (PHOBIUS); SIGNAL_PEPTIDE_H_REGION (PHOBIUS)
JH375505.1:7-8423	TCONS_00047999	maltase- intestinal-like	2137	20	0	0.889	2	P:carbohydrate metabolic process; F:hydrolase activity, acting on glycosyl bonds	-	IPR000322 (PFAM); PTHR22762 (PANTHER); PTHR22762:SF69 (PANTHER); IPR000322 (PROSITE_PATTERNS); IPR000322 (PROSITE_PATTERNS); IPR017853 (SUPERFAMILY); SSF51011 (SUPERFAMILY)
JH375512.1:7887-8358	TCONS_00048006	brisc and brca1-a complex member 1	396	20	4.73398e-58	0.938	0	-		no IPS match
JH375512.1:21595-22906	TCONS_00048010	39s ribosomal protein mitochondrial	717	20	6.32783e-78	0.818	4	C:ribosome; P:translation; F:structural constituent of ribosome; P:ribosome biogenesis	-	IPR000271 (PFAM); IPR000271 (TIGRFAM); IPR000271 (PANTHER)
JH375522.1:328-4980	TCONS_00048032	heterogeneous nuclear ribonucleoprotein u-like protein partial	2405	20	2.95992e-87	0.9445	0	-		PTHR12381:SF43 (PANTHER); PTHR12381 (PANTHER); IPR013320 (SUPERFAMILY)
JH375525.1:13-4664	TCONS_00048036	cdc42 effector protein 2	1443	20	3.24888e-140	0.823	0	-		IPR000095 (SMART); IPR000095 (PFAM); IPR029273 (PFAM); PTHR15344 (PANTHER); IPR017363 (PTHR15344:PANTHER); IPR000095 (PROSITE_PROFILES)
JH375544.1:7097-8440	TCONS_00048057	nuclear receptor subfamily 1 group i member 3	1200	20	2.90054e-74	0.9385	10	P:signal transduction; F:ion binding; P:cellular nitrogen compound metabolic process; P:biosynthetic process; F:DNA binding; F:nucleic acid binding transcription factor activity; F:signal transducer activity; C:nucleus; C:intracellular; C:protein complex	-	no IPS match
JH375561.1:51269-52657	TCONS_00048114	vip36- partial	1210	20	4.41735e-72	0.937	3	P:transport; C:endoplasmic reticulum; C:Golgi apparatus	-	IPR013320 (G3DSA:2.60.120.GENE3D); IPR005052 (PFAM); PTHR12223:SF20 (PANTHER); IPR005052 (PANTHER); IPR005052 (PROSITE_PROFILES); IPR013320 (SUPERFAMILY)
JH375575.1:69-2350	TCONS_00048144	glycogen	642	20	1.82373e-67	0.964	10	C:cytosol; P:anatomical structure development; F:molecular_function; C:intracellular; F:transferase activity, transferring glycosyl groups; F:enzyme binding; P:carbohydrate metabolic process; P:small molecule metabolic process; P:generation of precursor metabolites and energy; P:biosynthetic process	EC:2.4.1.11	no IPS match
JH375636.1:217-2248	TCONS_00048237	calcium-binding tyrosine phosphorylation-regulated	1944	20	0	0.487	1	F:molecular_function	-	IPR001715 (G3DSA:1.10.418.GENE3D); IPR001715 (SUPERFAMILY)
JH375639.1:164-1438	TCONS_00048250	rho guanine nucleotide exchange factor 1	669	20	2.0862e-38	0.717	3	C:cytoplasm; P:cell death; F:molecular_function	-	no IPS match
JH375666.1:5-1324	TCONS_00048320	diacylglycerol kinase alpha isoform x3	702	20	1.91881e-126	0.8605	8	F:kinase activity; F:ion binding; P:signal transduction; P:catabolic process; P:lipid metabolic process; P:small molecule metabolic process; P:cellular nitrogen compound metabolic process; P:cofactor metabolic process	EC:2.7.1.23; EC:2.7.1.107	IPR001206 (SMART); IPR001206 (PFAM); PTHR11255 (PANTHER); PTHR11255:SF38 (PANTHER); IPR001206 (PROSITE_PROFILES); IPR016064 (SUPERFAMILY)
JH375668.1:209-3502	TCONS_00048324	maestro heat-like repeat-containing protein family member partial	387	20	2.11067e-85	0.9445	1	F:molecular_function	-	IPR011989 (G3DSA:1.25.10.GENE3D); PTHR23120:SF13 (PANTHER); PTHR23120 (PANTHER); IPR016024 (SUPERFAMILY)
JH375681.1:22-4142	TCONS_00048340	eukaryotic translation initiation factor 3 subunit c- partial	543	20	8.70368e-77	0.9695	8	F:translation factor activity, nucleic acid binding; P:ribonucleoprotein complex assembly; P:translation; C:cytosol; C:cytoplasm; F:molecular_function; C:protein complex; C:ribosome	-	no IPS match
JH375689.1:2-1125	TCONS_00048348	protein smaug homolog 2 isoform x2	799	20	1.46313e-96	0.919	4	C:cytoplasm; C:nucleus; P:cellular nitrogen compound metabolic process; P:biosynthetic process	-	no IPS match
JH375714.1:10-6959	TCONS_00048408	ubiquitin-like modifier-activating enzyme 1 isoform x1	500	20	3.44847e-59	0.916	5	F:ligase activity; F:molecular_function; P:cellular protein modification process; F:ion binding; P:cell death	-	IPR016040 (G3DSA:3.40.50.GENE3D); IPR000127 (PFAM); PTHR10953 (PANTHER); PTHR10953:SF136 (PANTHER); TRANSMEMBRANE (PHOBIUS); NON_CYTOPLASMIC_DOMAIN (PHOBIUS); CYTOPLASMIC_DOMAIN (PHOBIUS); TRANSMEMBRANE (PHOBIUS); CYTOPLASMIC_DOMAIN (PHOBIUS); IPR009036 (SUPERFAMILY)
JH375717.1:573-11321	TCONS_00048410	maestro heat-like repeat-containing protein family member 1-like	2886	20	0	0.9025	0	-		no IPS match
JH375722.1:142-1413	TCONS_00048415	nuclear rna export factor 1	587	20	1.99288e-63	0.925	10	C:cytosol; F:mRNA binding; C:nucleus; P:symbiosis, encompassing mutualism through parasitism; F:molecular_function; C:nucleoplasm; C:nuclear envelope; C:protein complex; P:biological_process; P:nucleocytoplasmic transport	-	IPR005637 (SMART); IPR005637 (PFAM); G3DSA:3.10.450.50 (GENE3D); G3DSA:1.10.8.10 (GENE3D); IPR002075 (PFAM); IPR030217 (PANTHER); PTHR10662:SF27 (PANTHER); IPR005637 (PROSITE_PROFILES); IPR018222 (PROSITE_PROFILES); SSF54427 (SUPERFAMILY); IPR009060 (SUPERFAMILY); TMhelix (TMHMM)
JH375743.1:218-3475	TCONS_00048450	alpha-soluble nsf attachment protein	829	20	0	0.993	2	P:transport; F:molecular_function	-	Coil (COILS); Coil (COILS); IPR000744 (PRINTS); IPR011990 (G3DSA:1.25.40.GENE3D); PF14938 (PFAM); PTHR13768:SF11 (PANTHER); IPR000744 (PANTHER); SignalP-noTM (SIGNALP_EUK); SSF48452 (SUPERFAMILY)
JH375747.1:18-2035	TCONS_00048455	receptor tyrosine-protein kinase erbb-3	626	20	1.43371e-66	0.905	18	F:enzyme regulator activity; P:cellular protein modification process; F:molecular_function; P:cell proliferation; P:signal transduction; P:immune system process; P:anatomical structure development; P:cell death; P:transport; C:plasma membrane; C:extracellular space; P:cell adhesion; P:response to stress; P:cell differentiation; C:protein complex; F:kinase activity; F:signal transducer activity; F…	EC:2.7.10.1	IPR006212 (SMART); G3DSA:2.10.220.10 (GENE3D); G3DSA:2.10.220.10 (GENE3D); IPR006211 (PFAM); PTHR24416:SF88 (PANTHER); PTHR24416 (PANTHER); IPR009030 (SUPERFAMILY)
JH375748.1:956-4359	TCONS_00048457	transcription activator partial	550	20	1.00921e-81	0.9995	35	C:nucleus; C:protein complex; P:cell morphogenesis; P:chromosome organization; P:cellular nitrogen compound metabolic process; P:biosynthetic process; P:DNA metabolic process; F:molecular_function; P:embryo development; P:anatomical structure formation involved in morphogenesis; P:cellular protein modification process; P:anatomical structure development; C:chromosome; C:nuclear chromosome; P:smal…	-	TMhelix (TMHMM)
JH375749.1:1-1845	TCONS_00048458	e3 ubiquitin-protein ligase huwe1	512	20	3.26849e-36	0.666	5	P:response to stress; P:DNA metabolic process; F:ligase activity; P:cellular protein modification process; C:intracellular	-	no IPS match
JH375754.1:17-1510	TCONS_00048471	sortilin isoform x2	627	20	2.67005e-88	0.92	22	P:signal transduction; C:cytoplasmic membrane-bounded vesicle; C:Golgi apparatus; P:biological_process; P:cell death; P:transport; C:nuclear envelope; C:cellular_component; C:endoplasmic reticulum; C:lysosome; P:cell differentiation; P:anatomical structure development; C:cell; F:signal transducer activity; F:molecular_function; C:endosome; P:vesicle-mediated transport; P:vacuolar transport; C:cyt…	-	IPR015943 (G3DSA:2.130.10.GENE3D); PTHR12106 (PANTHER); PTHR12106:SF21 (PANTHER); SSF110296 (SUPERFAMILY)
JH375754.1:3807-5152	TCONS_00048473	partial	852	20	0	0.9695	1	C:cellular_component	-	IPR006581 (SMART); G3DSA:2.130.10.140 (GENE3D); PTHR12106:SF21 (PANTHER); PTHR12106 (PANTHER); SSF110296 (SUPERFAMILY)
JH375761.1:228-1810	TCONS_00048479	structural maintenance of chromosomes protein 1a	307	20	9.36692e-62	1	24	C:nucleoplasm; P:cell cycle; F:molecular_function; P:signal transduction; P:response to stress; P:DNA metabolic process; P:cytoskeleton organization; C:chromosome; C:protein complex; P:chromosome organization; C:nucleolus; C:cytosol; P:cell differentiation; P:anatomical structure development; P:reproduction; P:cell division; C:nuclear chromosome; P:chromosome segregation; P:mitosis; P:biological_…	-	CYTOPLASMIC_DOMAIN (PHOBIUS); TRANSMEMBRANE (PHOBIUS); TRANSMEMBRANE (PHOBIUS); CYTOPLASMIC_DOMAIN (PHOBIUS); NON_CYTOPLASMIC_DOMAIN (PHOBIUS)
JH375767.1:7294-9104	TCONS_00048491	staphylococcal nuclease domain-containing protein 1	270	20	1.91551e-55	0.9755	0	-		IPR016071 (SMART); IPR016071 (PFAM); IPR016071 (G3DSA:2.40.50.GENE3D); PTHR12302 (PANTHER); IPR016071 (PROSITE_PROFILES); IPR016071 (SUPERFAMILY)
JH375768.1:380-3163	TCONS_00048493	serine threonine-protein phosphatase 4 catalytic subunit isoform x2	806	20	2.76588e-78	0.9915	22	P:anatomical structure formation involved in morphogenesis; C:intracellular; C:protein complex; F:kinase activity; F:signal transducer activity; P:signal transduction; F:ion binding; P:anatomical structure development; C:microtubule organizing center; P:cytoskeleton organization; F:phosphatase activity; F:molecular_function; P:response to stress; P:DNA metabolic process; P:cell morphogenesis; P:c…	EC:2.7.11	TRANSMEMBRANE (PHOBIUS); CYTOPLASMIC_DOMAIN (PHOBIUS); CYTOPLASMIC_DOMAIN (PHOBIUS); NON_CYTOPLASMIC_DOMAIN (PHOBIUS); TRANSMEMBRANE (PHOBIUS); TRANSMEMBRANE (PHOBIUS); CYTOPLASMIC_DOMAIN (PHOBIUS); TRANSMEMBRANE (PHOBIUS); NON_CYTOPLASMIC_DOMAIN (PHOBIUS); TMhelix (TMHMM); TMhelix (TMHMM); TMhelix (TMHMM); TMhelix (TMHMM)
JH375781.1:2-1318	TCONS_00048516	peptidyl-prolyl cis-trans isomerase nima-interacting partial	586	20	8.80703e-47	0.9805	0	-		no IPS match
JH375793.1:4011-5497	TCONS_00048528	dna-directed rna polymerase large subunit	1378	20	0	0.535	1	F:ATP binding		PTHR22118:SF6 (PANTHER); PTHR22118 (PANTHER); TRANSMEMBRANE (PHOBIUS); TRANSMEMBRANE (PHOBIUS); NON_CYTOPLASMIC_DOMAIN (PHOBIUS); NON_CYTOPLASMIC_DOMAIN (PHOBIUS); CYTOPLASMIC_DOMAIN (PHOBIUS); TRANSMEMBRANE (PHOBIUS); TRANSMEMBRANE (PHOBIUS); NON_CYTOPLASMIC_DOMAIN (PHOBIUS); TRANSMEMBRANE (PHOBIUS); CYTOPLASMIC_DOMAIN (PHOBIUS); TRANSMEMBRANE (PHOBIUS); CYTOPLASMIC_DOMAIN (PHOBIUS); NON_CYTOPLA…
JH375801.1:3082-4894	TCONS_00048539	dna-directed rna polymerase ii subunit rpb1-like	1760	20	0	0.521	0	-		no IPS match
JH375803.1:340-1170	TCONS_00048541	phosphatidylinositol -trisphosphate 5-phosphatase 2	663	20	1.62919e-49	0.824	13	F:molecular_function; C:cellular_component; P:immune system process; P:cell motility; P:lipid metabolic process; P:biological_process; C:cell; C:organelle; C:intracellular; P:signal transduction; P:cellular nitrogen compound metabolic process; P:biosynthetic process; C:cytoplasm	-	no IPS match
JH375811.1:0-343	TCONS_00048543	lamin- partial	233	20	5.82165e-46	0.9805	5	C:cytoskeleton; C:nucleus; C:protein complex; C:nuclear envelope; F:structural molecule activity	-	IPR001322 (G3DSA:2.60.40.GENE3D); IPR001322 (PFAM); IPR001664 (PANTHER); PTHR23239:SF158 (PANTHER); IPR001322 (SUPERFAMILY)
JH375826.1:546-1202	TCONS_00048554	eukaryotic translation initiation factor 3 subunit partial	323	20	4.10567e-54	0.979	0	-		no IPS match
JH375832.1:6006-10710	TCONS_00048564	keratin-associated protein 4-3	3213	20	1.50148e-112	0.5595	7	P:proteolysis; P:drug transmembrane transport; F:metallopeptidase activity; C:membrane; F:drug transmembrane transporter activity; P:transmembrane transport; F:antiporter activity		no IPS match
JH375844.1:5144-22606	TCONS_00048575	caseinolytic peptidase b protein homolog	535	20	6.37034e-71	0.877	0	-		IPR020683 (PFAM); IPR020683 (G3DSA:1.25.40.GENE3D); IPR020683 (PROSITE_PROFILES); IPR020683 (SUPERFAMILY)
JH375862.1:2694-4462	TCONS_00048603	coiled-coil and c2 domain-containing protein 1a-like isoform x2	413	3	9.71354e-19	1	0	-		no IPS match
JH376003.1:3594-6433	TCONS_00048667	annexin partial	1309	20	1.42895e-43	0.8765	0	-		Coil (COILS)
JH376180.1:112998-114135	TCONS_00048774	protein phosphatase slingshot homolog 3	506	20	7.17735e-64	0.8725	4	F:phosphatase activity; F:DNA binding; P:cellular protein modification process; P:cellular amino acid metabolic process	EC:3.1.3.48; EC:3.1.3	PTHR10159:SF107 (PANTHER); IPR024950 (PANTHER); SIGNAL_PEPTIDE (PHOBIUS); SIGNAL_PEPTIDE_C_REGION (PHOBIUS); SIGNAL_PEPTIDE_H_REGION (PHOBIUS); SIGNAL_PEPTIDE_N_REGION (PHOBIUS); NON_CYTOPLASMIC_DOMAIN (PHOBIUS)
JH376230.1:1620-1946	TCONS_00048809	integrator complex subunit 3	225	20	1.66306e-44	0.981	9	C:nucleus; C:protein complex; P:cell cycle; F:molecular_function; P:biological_process; P:cellular nitrogen compound metabolic process; P:response to stress; P:DNA metabolic process; C:nucleoplasm	-	SIGNAL_PEPTIDE_N_REGION (PHOBIUS); NON_CYTOPLASMIC_DOMAIN (PHOBIUS); SIGNAL_PEPTIDE (PHOBIUS); SIGNAL_PEPTIDE_C_REGION (PHOBIUS); SIGNAL_PEPTIDE_H_REGION (PHOBIUS)
JH376230.1:4235-5888	TCONS_00048810	integrator complex subunit partial	384	20	8.16778e-53	0.9935	0	-		PTHR13587 (PANTHER)
JH376279.1:0-2162	TCONS_00048934	bromodomain-containing protein 4	848	20	3.42561e-67	0.944	0	-		Coil (COILS); Coil (COILS); PTHR22880:SF143 (PANTHER); PTHR22880 (PANTHER); SSF81995 (SUPERFAMILY)
JH376396.1:31008-39246	TCONS_00049189	envelope protein	1512	20	9.90535e-47	0.977	5	C:cellular_component; C:extracellular region; P:membrane organization; P:symbiosis, encompassing mutualism through parasitism; P:locomotion	-	IPR018154 (PFAM); G3DSA:1.10.287.210 (GENE3D); SSF58069 (SUPERFAMILY)
LGE22C19W28_E50C23:490677-493161	TCONS_00049249	protein phosphatase 1 regulatory subunit 1a	700	20	2.6297e-54	0.765	2	F:protein phosphatase inhibitor activity; P:signal transduction		no IPS match
LGE22C19W28_E50C23:522739-524534	TCONS_00049251	receptor tyrosine-protein kinase erbb-3	1453	20	4.57712e-94	0.649	0	-		no IPS match
LGE22C19W28_E50C23:940968-942959	TCONS_00049283	dna primase small subunit	951	20	0	0.876	6	F:nucleotidyltransferase activity; C:chromosome; P:DNA metabolic process; P:biosynthetic process; C:nucleolus; P:cellular nitrogen compound metabolic process	EC:2.7.7	IPR002755 (PFAM); G3DSA:3.90.920.10 (GENE3D); IPR014052 (PANTHER); SSF56747 (SUPERFAMILY)
LGE64:590431-606197	TCONS_00049422	zinc finger protein 345-like	3445	20	0	0.866	2	F:molecular_function; F:ion binding	-	IPR015880 (SMART); PF13894 (PFAM); IPR013087 (G3DSA:3.30.160.GENE3D); PF13465 (PFAM); IPR013087 (G3DSA:3.30.160.GENE3D); IPR013087 (G3DSA:3.30.160.GENE3D); IPR007087 (PFAM); PF13912 (PFAM); PF12874 (PFAM); PTHR24409 (PANTHER); IPR007087 (PROSITE_PATTERNS); IPR007087 (PROSITE_PATTERNS); IPR007087 (PROSITE_PATTERNS); IPR007087 (PROSITE_PATTERNS); IPR007087 (PROSITE_PATTERNS); IPR007087 (PROSITE_PAT…
LGE64:668526-670764	TCONS_00049424	hemolytic toxin avt-1-like	1160	20	1.39636e-130	0.662	5	F:transmembrane transporter activity; P:transport; P:symbiosis, encompassing mutualism through parasitism; P:protein complex assembly; C:protein complex	-	TRANSMEMBRANE (PHOBIUS); CYTOPLASMIC_DOMAIN (PHOBIUS); NON_CYTOPLASMIC_DOMAIN (PHOBIUS); TMhelix (TMHMM)
W:249302-336683	TCONS_00049573	ras gtpase-activating protein 1	2106	20	0	0.943	14	P:cytoskeleton organization; P:protein complex assembly; C:cell; C:intracellular; F:molecular_function; F:ion binding; F:lipid binding; P:small molecule metabolic process; P:nucleobase-containing compound catabolic process; P:signal transduction; P:cell adhesion; F:enzyme binding; F:enzyme regulator activity; C:plasma membrane	-	CYTOPLASMIC_DOMAIN (PHOBIUS); TRANSMEMBRANE (PHOBIUS); NON_CYTOPLASMIC_DOMAIN (PHOBIUS); TMhelix (TMHMM)
Z:7768020-7770176	TCONS_00050766	ribonuclease p protein subunit p25-like protein	1621	20	1.13746e-123	0.9495	4	F:molecular_function; C:microtubule organizing center; C:mitochondrion; C:nucleus	-	no IPS match
Z:30629117-30656794	TCONS_00051122	leucine rich adaptor protein 1-like	2081	20	1.20597e-87	0.9295	0	-		Coil (COILS); PF14854 (PFAM)
